# Supplementary material for: Early alterations in the MCH system link aberrant neuronal activity and sleep disturbances in a mouse model of Alzheimer’s disease
Source: Nat Neurosci. 2023 May 15;26(6):1021–31. doi: 10.1038/s41593-023-01325-4 (PMC10244178; doi:10.1038/s41593-023-01325-4)
Supplement: Supplementary file 2 — Supplementary Tables 1–7 [file 41593_2023_1325_MOESM2_ESM.xlsx]

## Sheet: Table 1 ST_CA1 all genes
Downregulated								Upregulated
	logFC	logCPM	F	PValue	FDR				logFC	logCPM	F	PValue	FDR
Cpne6	-1.29363	8.52084	115.229	7.06e-27	1.84e-22			mt-Nd2	0.69867	12.8967	88.2543	5.76e-21	5.01e-17
Sez6	-2.35647	11.1367	188.537	6.44e-22	8.4e-18			Gm10925	0.642141	14.49	87.5944	8.04e-21	5.24e-17
Cck	-0.805096	10.5845	83.1203	2.83e-19	1e-15			Gm13340	0.712709	12.4432	87.0954	1.05e-20	5.5e-17
Ncdh	-0.843591	10.3625	83.8448	4.97e-19	1.3e-15			Rpl12	1.26707	8.00948	80.389	3.08e-19	1e-15
Camkv	-1.0577	8.98723	83.7277	1.52e-18	3.31e-15			mt-Nd5	0.746917	11.2482	80.9212	2.35e-19	1e-15
Dkk3	-1.0402	8.55666	77.3885	1.41e-18	3.31e-15			mt-Rnr1	0.622945	14.1203	79.7406	4.27e-19	1.24e-15
Gria1	-0.880805	9.11797	70.6127	4.6e-17	8.72e-14			Gm28438	0.651725	12.1436	70.468	4.68e-17	8.72e-14
Actb	-0.69159	11.0114	69.6578	7.06e-17	1.08e-13			mt-Ta	0.927045	8.99625	70.3508	5.17e-17	8.98e-14
Slc17a7	-0.875879	9.02568	67.1359	2.54e-16	3.48e-13			mt-Co1	0.641412	12.345	70.0013	5.93e-17	9.66e-14
Nell2	-1.11088	8.0045	65.4563	5.95e-16	7.38e-13			mt-Atp6	0.692391	11.1522	68.7847	1.11e-16	1.61e-13
Eef1a2	-0.812495	9.37852	64.8994	7.89e-16	9.35e-13			mt-Rnr2	0.552372	14.7396	66.5639	3.39e-16	4.42e-13
Kalrn	-0.8498	9.01023	63.3412	1.74e-15	1.97e-12			Slc1a2	0.736814	10.0421	62.1876	3.12e-15	3.39e-12
Sptan1	-0.849297	8.97554	62.0009	3.43e-15	3.58e-12			Mbp	1.63231	11.0835	91.9867	1.46e-14	1.36e-11
Nsg2	-0.76435	9.54255	61.1345	5.33e-15	5.35e-12			RP23-70B19.5	1.82469	6.71205	58.7719	1.77e-14	1.59e-11
Arf3	-0.753546	9.63106	60.966	5.81e-15	5.61e-12			Pmch	3.34208	5.71519	56.7921	4.85e-14	4.13e-11
Pfkl	-1.11935	7.73958	56.4943	5.64e-14	4.58e-11			Gm29216	0.526111	14.0469	56.7676	4.91e-14	4.13e-11
Kif15	-5.96954	7.56529	81.3799	1.7e-13	1.27e-10			mt-Nd4	0.53362	13.6971	56.441	5.8e-14	4.58e-11
Sptbn2	-0.746101	9.29354	53.6324	2.42e-13	1.7e-10			Mt1	0.840331	8.83759	55.2986	1.04e-13	7.94e-11
Ppp3ca	-0.672565	12.2991	57.7078	1.01e-12	6.3e-10			Gm20594	0.873355	8.63486	54.2121	1.8e-13	1.3e-10
Dnm1	-0.660433	9.88613	50.1768	1.41e-12	8.14e-10			Qdpr	0.942272	8.29511	53.181	3.05e-13	2.09e-10
Igfbp4	-1.0614	7.71984	49.8841	1.63e-12	9.06e-10			Tspan2	1.50022	7.00066	52.7676	3.76e-13	2.51e-10
Grin1	-0.780588	8.84174	49.9104	1.61e-12	9.06e-10			mt-Th	0.967122	8.15491	52.2031	5.01e-13	3.27e-10
Chrm1	-1.07801	7.61838	48.4196	3.45e-12	1.76e-09			Gm14303	0.837078	8.68051	51.4106	7.5e-13	4.77e-10
Phyhip	-0.937368	8.00987	47.2551	6.23e-12	3.01e-09			mt-Atp8	1.72383	7.11761	56.3183	1.21e-12	7.33e-10
Epha4	-0.842256	8.36634	46.8672	7.6e-12	3.54e-09			Rps23	1.0416	7.83408	50.3211	1.31e-12	7.74e-10
Ywhah	-0.672954	9.48772	46.6357	8.55e-12	3.91e-09			Fa2h	1.91284	6.46194	49.5201	1.97e-12	1.07e-09
Prkcb	-0.639486	9.82149	46.5484	8.95e-12	4.02e-09			Csrp1	1.13148	7.57983	48.7554	2.95e-12	1.57e-09
Wasf1	-0.712739	9.09451	46.1427	1.1e-11	4.86e-09			Uba52	1.21349	7.35403	48.5149	3.28e-12	1.71e-09
Calm3	-0.645725	9.64171	45.1098	1.88e-11	8.03e-09			Car2	0.925978	8.15417	47.7933	4.84e-12	2.43e-09
Selenow	-0.666765	9.71759	45.7016	2.47e-11	1.02e-08			Gm28437	0.469878	14.5355	47.4854	5.54e-12	2.73e-09
Nptxr	-0.899724	8.0555	44.4858	2.56e-11	1.04e-08			Gad2	1.34401	7.09229	47.0246	7.01e-12	3.32e-09
Maged1	-0.731149	8.85618	44.1686	3.01e-11	1.19e-08			mt-Nd3	0.5135	12.3994	45.4717	1.55e-11	6.73e-09
Ywhaz	-0.588138	10.2926	43.9252	3.41e-11	1.33e-08			Plp1	1.93137	10.8004	62.7958	1.95e-11	8.21e-09
Plk2	-0.993496	8.36672	48.2839	3.97e-11	1.52e-08			Prkcd	1.27355	7.13971	44.2387	2.91e-11	1.17e-08
Nptx1	-0.845482	8.20885	43.594	4.14e-11	1.54e-08			Kif5a	0.750757	8.80969	43.59	4.05e-11	1.53e-08
Gm15728	-2.80806	7.11496	59.9328	4.3e-11	1.58e-08			mt-Cytb	0.461847	13.8036	42.8696	5.85e-11	2.12e-08
Gng3	-0.690308	9.05811	42.212	8.19e-11	2.89e-08			Gatm	1.48034	6.78631	42.5037	7.08e-11	2.53e-08
Hsh2d	-2.8465	5.59299	41.788	1.02e-10	3.49e-08			Gm42418	0.488193	12.5913	42.1288	8.55e-11	2.97e-08
Tcf25	-0.6658	9.20031	41.3907	1.25e-10	4.22e-08			Olig1	1.13448	7.34221	41.2105	1.43e-10	4.66e-08
Hsph1	-0.719353	8.78072	41.3159	1.3e-10	4.33e-08			Gm28661	0.441713	14.2978	41.1236	1.43e-10	4.66e-08
Galnt16	-0.883748	7.95213	40.7373	1.74e-10	5.47e-08			Tsc22d4	1.27615	7.05513	40.9436	1.57e-10	5.07e-08
Atp6v1g2	-0.699345	8.8545	40.5141	1.95e-10	6.06e-08			mt-Nd4l	0.696823	9.00085	40.823	1.67e-10	5.3e-08
Syn1	-0.717149	8.73307	40.2094	2.28e-10	6.92e-08			Rpl37rt	0.839572	8.16863	40.3603	2.11e-10	6.48e-08
Eno2	-0.648679	9.18232	39.309	3.62e-10	1.07e-07			Mag	1.75098	7.21305	47.5712	2.96e-10	8.86e-08
Lrrn2	-0.84267	8.04168	39.1552	3.91e-10	1.13e-07			Qk	0.812658	8.26435	39.1557	3.91e-10	1.13e-07
Arl15	-1.03394	7.38998	37.863	7.6e-10	2.06e-07			mt-Tc	0.778992	8.5642	39.3061	5.17e-10	1.48e-07
Scn3b	-1.08149	8.37377	44.8803	7.89e-10	2.1e-07			Ccl21c.1	2.75205	5.513	44.299	5.57e-10	1.58e-07
Adgrb2	-0.747902	8.41004	37.8028	7.83e-10	2.1e-07			Bcas1	1.3555	6.83946	38.1363	6.6e-10	1.85e-07
Fibcd1	-1.1151	7.20835	37.4277	1.04e-09	2.7e-07			Aldoc	0.637463	9.3149	38.1159	6.67e-10	1.85e-07
Mast3	-0.859005	7.89304	36.9218	1.23e-09	3.11e-07			mt-Tn	0.632032	9.36097	38.0536	6.89e-10	1.89e-07
Kcnq2	-0.803981	8.11884	36.7531	1.34e-09	3.36e-07			Mobp	1.41743	8.96993	49.3761	9.29e-10	2.45e-07
Pcdh1	-1.21293	6.9715	36.4068	1.6e-09	3.98e-07			Rpl37	0.714041	8.65454	37.2411	1.04e-09	2.7e-07
Arc	-1.32952	6.77869	35.9823	1.99e-09	4.9e-07			Ndrg1	1.36758	6.8419	37.4466	1.14e-09	2.91e-07
Lrrc17	-3.04451	9.32348	45.5693	3.01e-09	7.16e-07			Rpl30	0.816884	8.03203	35.487	2.57e-09	6.26e-07
Chst1	-0.734229	8.33177	35.1728	3.02e-09	7.16e-07			Selenop	0.792789	8.14228	35.2375	2.92e-09	7.05e-07
Slc24a3	-0.735258	8.30202	34.7495	3.75e-09	8.73e-07			Mal	1.63828	8.07191	45.0766	3.52e-09	8.26e-07
Rrp15	-2.53563	5.58332	34.273	4.79e-09	1.1e-06			Ermn	1.54203	6.46889	34.2626	4.82e-09	1.1e-06
Emc10	-0.641913	8.82738	33.8628	5.91e-09	1.33e-06			Ugt8a	1.50024	6.51586	34.0638	5.33e-09	1.21e-06
Stx1b	-0.78547	8.0244	33.4041	7.49e-09	1.67e-06			Gm26917	0.906096	7.56624	32.6641	1.13e-08	2.47e-06
Ksr1	-1.24512	6.80802	32.9654	9.38e-09	2.07e-06			Cox8a	0.541345	9.84415	32.5917	1.14e-08	2.47e-06
Slc1a1	-0.965355	7.35195	32.3301	1.3e-08	2.78e-06			Rpl13	0.733779	8.24361	32.4207	1.24e-08	2.68e-06
Gm4750	-0.874212	7.62262	32.2831	1.33e-08	2.83e-06			Mt2	0.879685	7.63945	31.7335	1.77e-08	3.63e-06
Slc22a17	-0.595902	9.10951	32.188	1.4e-08	2.94e-06			mt-Co3	0.841913	11.0656	39.9918	1.81e-08	3.69e-06
2810433D01Rik	-1.56166	6.80165	35.0495	1.53e-08	3.19e-06			Pllp	1.45349	6.49109	31.5091	1.99e-08	3.92e-06
Mapk10	-0.633372	8.73316	31.7479	1.76e-08	3.63e-06			Fth1	0.439023	11.8854	31.2498	2.27e-08	4.39e-06
Pip5k1a	-1.42659	8.38887	39.856	1.9e-08	3.81e-06			Gm10736	0.878683	7.59414	31.1406	2.4e-08	4.54e-06
Itm2c	-0.561439	9.40054	31.5996	1.89e-08	3.81e-06			mt-Nd1	0.397579	13.4625	30.8072	2.85e-08	5.31e-06
Bcl11b	-0.872718	7.5798	31.5685	1.93e-08	3.83e-06			Il33	1.3674	6.54176	29.6927	5.06e-08	8.69e-06
Clta	-0.723131	8.19055	31.3218	2.19e-08	4.29e-06			Gm13339	0.466744	10.7652	29.6126	5.28e-08	8.99e-06
Camta2	-0.671176	8.45271	31.247	2.27e-08	4.39e-06			Rpl38	0.571171	9.13323	29.1113	6.83e-08	1.14e-05
Stum	-0.706369	8.30319	31.3939	2.35e-08	4.47e-06			Trf	0.864331	7.89215	29.7978	8.46e-08	1.37e-05
Ptprs	-0.679363	8.41457	31.1839	2.35e-08	4.47e-06			Rpl41	0.52755	9.57562	28.7146	8.39e-08	1.37e-05
Mlf2	-0.590426	9.03	30.885	2.74e-08	5.14e-06			mt-Tf	0.916497	9.61561	35.1757	9.19e-08	1.47e-05
Gabbr1	-0.574607	9.17073	30.716	2.99e-08	5.52e-06			Cldn11	1.45856	8.24498	33.9914	1.4e-07	2.13e-05
Snrpn	-0.613233	8.80578	30.6702	3.06e-08	5.62e-06			Slc1a3	0.619162	8.53568	26.7902	2.27e-07	3.36e-05
4930426I24Rik	-2.55756	5.52976	35.2095	3.36e-08	6.04e-06			Rpl11	0.615081	8.52842	26.4104	2.76e-07	3.98e-05
Enc1	-0.58846	8.99675	30.4928	3.35e-08	6.04e-06			Sparc	0.655757	8.28997	26.291	2.94e-07	4.16e-05
Aldoa	-0.497069	10.1603	30.4902	3.36e-08	6.04e-06			Cst3	0.434683	10.903	26.303	2.92e-07	4.16e-05
Rasgrf1	-0.603839	8.85883	30.456	3.42e-08	6.06e-06			Gm36737	2.29516	5.4897	30.919	3.78e-07	5.19e-05
Sncb	-0.556338	9.34297	30.4579	3.41e-08	6.06e-06			Gm27177	2.27033	5.48691	30.5565	3.78e-07	5.19e-05
Smyd4	-2.02274	5.88791	30.2754	3.75e-08	6.6e-06			mt-Tp	0.660958	8.55093	26.3244	4.27e-07	5.77e-05
Khdrbs3	-0.645796	8.52745	30.185	3.93e-08	6.88e-06			Glul	0.499174	9.57487	25.5315	4.36e-07	5.82e-05
Fkbp1a	-0.613918	9.98374	32.4136	4.26e-08	7.4e-06			Rps12	0.646093	8.2222	24.9261	5.96e-07	7.73e-05
Kbtbd11	-1.03362	7.10039	29.7692	4.87e-08	8.4e-06			Rpl34-ps1	0.944233	7.11304	24.8867	6.08e-07	7.85e-05
Rab40b	-0.885085	7.46223	29.5765	5.38e-08	9.11e-06			Dpy19l1	1.62747	6.06186	24.826	6.28e-07	8.06e-05
Pnmal2	-0.656619	8.41826	29.1427	6.72e-08	1.13e-05			Gm4705	0.831644	7.4018	24.4908	7.47e-07	9.36e-05
AI593442	-0.751824	7.90766	28.9121	7.57e-08	1.26e-05			Gm12987	2.06045	5.61168	24.3556	8.01e-07	9.85e-05
Mmd	-0.627718	8.56869	28.8582	7.79e-08	1.29e-05			Scd2	0.470698	9.82722	24.2965	8.26e-07	0.000101108
Thy1	-0.513862	9.67197	28.7394	8.28e-08	1.36e-05			Cryab	1.3891	7.51701	28.8769	8.68e-07	0.000105777
Lmo3	-0.717308	8.03174	28.6545	8.65e-08	1.39e-05			Josd2	1.44407	6.24308	24.1472	8.93e-07	0.000108288
Serpina3n	-1.29345	6.57384	28.4884	9.43e-08	1.5e-05			RP23-419K14.11	2.16505	5.51165	27.1497	9.37e-07	0.000113057
Gpm6a	-0.45705	10.5993	28.3539	1.01e-07	1.6e-05			Sparcl1	0.441178	10.2456	23.7812	1.08e-06	0.0001291
Scn2b	-0.884743	7.41067	28.273	1.05e-07	1.65e-05			Rps24-ps3	0.799485	7.47458	23.7411	1.1e-06	0.000130619
Lypla2	-0.942769	7.23075	28.1273	1.14e-07	1.79e-05			Gm9396	1.42048	6.2191	23.2725	1.41e-06	0.00016079
Shisa7	-0.870614	7.42127	27.9199	1.26e-07	1.96e-05			Hopx	1.25568	6.43639	23.0473	1.58e-06	0.000175384
Crym	-0.668949	8.23664	27.8125	1.35e-07	2.08e-05			Mog	1.19637	6.5463	22.9286	1.69e-06	0.000183079
Myl12b	-0.642753	8.38543	27.7244	1.4e-07	2.13e-05			Gm19366	0.85787	7.2398	22.8846	1.72e-06	0.000185356
Add2	-0.810175	7.61434	27.6528	1.45e-07	2.2e-05			Gm11407	0.713741	7.74389	22.8048	1.79e-06	0.000192414
Prrt1	-0.741891	7.85292	27.2409	1.8e-07	2.71e-05			Lca5l	2.08082	5.50181	25.6312	1.81e-06	0.000193441
Grin2b	-0.642142	8.33618	27.0593	1.97e-07	2.96e-05			Fam107a	0.734933	7.64425	22.602	1.99e-06	0.000210841
								Ptprz1	0.83079	7.30994	22.5376	2.06e-06	0.0002158
Brinp1	-0.735075	7.86171	26.9244	2.12e-07	3.15e-05			Clic4	1.31615	6.32682	22.4861	2.12e-06	0.000220767
Cx3cl1	-0.648416	8.27189	26.7097	2.36e-07	3.48e-05			Rps20	0.559958	8.57344	22.3778	2.24e-06	0.000231724
Dthd1	-2.37942	5.50048	32.0226	2.42e-07	3.55e-05			Rpl36a-ps2	0.884328	7.12799	22.1089	2.58e-06	0.00025935
Epn1	-0.626932	8.40702	26.5747	2.54e-07	3.69e-05			mt-Te	0.504183	9.04779	21.8992	2.87e-06	0.000286016
Trim2	-0.523613	9.26491	26.4496	2.71e-07	3.92e-05			Opalin	1.70049	5.86607	21.5818	3.39e-06	0.000327427
Baiap2	-0.616998	8.42686	26.3096	2.92e-07	4.16e-05			Erbin	1.25209	6.37647	21.5569	3.44e-06	0.000330494
Dusp5	-1.54241	6.17312	25.9905	3.43e-07	4.84e-05			Gm8292	0.98895	6.84213	21.5462	3.45e-06	0.000331121
Tuba4a	-0.574281	8.74352	25.9236	3.55e-07	4.96e-05			Tspyl4	0.470514	9.37028	21.4867	3.56e-06	0.000340298
Rnf187	-0.563086	8.83251	25.9204	3.56e-07	4.96e-05			Gm13341	0.361514	11.916	21.3382	3.85e-06	0.000365033
Hpcal4	-0.614921	8.45676	25.9031	3.59e-07	4.98e-05			Itgb8	1.3508	6.23065	21.3139	3.9e-06	0.000368354
Gria2	-0.484414	9.68433	25.7875	3.82e-07	5.22e-05			Phldb1	1.31241	6.2783	21.2599	4.01e-06	0.000377513
Icam5	-0.679112	8.03432	25.6473	4.1e-07	5.57e-05			Cnp	1.27645	8.06653	24.7767	4.16e-06	0.000389546
Pianp	-0.999401	6.97295	25.556	4.3e-07	5.78e-05			Prkacb	0.579809	8.31454	21.1642	4.22e-06	0.000392589
Wfs1	-1.13249	8.71832	30.6623	4.59e-07	6.1e-05			Hepacam	1.11015	6.58879	21.0955	4.37e-06	0.000405452
Kcnip2	-0.727235	7.79152	25.2648	5e-07	6.62e-05			Atp1a2	0.509024	8.85006	20.7866	5.13e-06	0.000463212
B4gat1	-0.758988	7.67508	25.2077	5.15e-07	6.78e-05			Gm6030	1.2317	6.35859	20.7595	5.21e-06	0.000468205
Myt1l	-0.621146	8.32212	25.1902	5.2e-07	6.81e-05			Dao	1.87185	5.5121	21.2352	5.68e-06	0.000507015
Gm5575	-0.863448	7.31122	25.013	5.69e-07	7.42e-05			RP24-142I9.2	1.03464	6.67941	20.4425	6.15e-06	0.000544988
Sv2b	-0.601603	8.42114	24.7542	6.51e-07	8.32e-05			2004-09-01	0.861208	7.10662	20.4225	6.21e-06	0.00054711
Cenpe	-2.25136	5.52455	28.2082	6.67e-07	8.48e-05			Epas1	0.957068	6.84608	20.212	6.93e-06	0.000604487
Arhgap12	-0.776032	7.5519	24.6909	6.75e-07	8.54e-05			Aqp4	1.05987	6.62014	20.1081	7.32e-06	0.000633995
Nckap1	-0.473999	9.66257	24.568	7.18e-07	9.04e-05			Rps11	0.604235	8.04911	20.0822	7.42e-06	0.000640498
Ptms	-0.547339	8.79419	24.4694	7.56e-07	9.39e-05			Aspa	1.52657	5.96421	19.8664	8.31e-06	0.000710007
Cyfip2	-0.508066	9.21252	24.4751	7.53e-07	9.39e-05			Dbi	0.757995	7.37412	19.8013	8.59e-06	0.000727419
Cadps2	-0.853043	7.30011	24.4195	7.75e-07	9.58e-05			Gm3511	0.733863	7.442	19.7933	8.63e-06	0.000728112
St6galnac5	-0.640374	8.11184	23.8769	1.03e-06	0.000123403			Hba-a1	1.07913	6.56651	19.7407	8.87e-06	0.000746019
Gaa	-0.577071	8.52061	23.7712	1.09e-06	0.000129177			Rps29	0.475089	9.05085	19.5584	9.76e-06	0.000805088
Prr36	-1.74684	5.89359	23.7236	1.11e-06	0.000131217			mt-Tl1	0.518296	9.46575	20.2693	1.04e-05	0.000852273
Mdh2	-0.612255	8.26375	23.5509	1.22e-06	0.000142887			Cox7b	0.458844	9.21275	19.4211	1.05e-05	0.000854298
Cth	-5.58552	7.22882	27.9873	1.23e-06	0.000143507			Gm13488	1.77137	5.65972	19.401	1.06e-05	0.000860639
Chmp4c	-2.21481	5.5209	27.3242	1.25e-06	0.000145005			Trnp1	0.690814	7.56613	19.0552	1.27e-05	0.00100951
Sh3bgrl3	-0.596194	8.34614	23.4731	1.27e-06	0.000146807			Gm5844	1.21449	6.27108	18.6437	1.58e-05	0.00121193
Doc2b	-0.925703	7.05536	23.373	1.33e-06	0.000153962			Cdh20	1.76702	5.62146	18.6059	1.61e-05	0.00123257
Cplx2	-0.67727	7.92187	23.361	1.34e-06	0.000154238			Gng11	1.39029	6.0573	18.5974	1.61e-05	0.00123444
Atp1b1	-0.391555	11.2488	23.2435	1.43e-06	0.00016252			Nap1l5	0.458135	9.08573	18.5524	1.65e-05	0.00125658
Gprin1	-0.85118	7.25293	23.2102	1.45e-06	0.000164641			RP23-184M4.3	1.78627	5.3848	30.6701	1.68e-05	0.00126322
Cdc25b	-1.99776	5.61017	23.1057	1.53e-06	0.000172932			Acsbg1	1.00109	6.64483	18.4993	1.7e-05	0.00127347
Sertm1	-0.910453	7.07279	23.097	1.54e-06	0.000172932			Ankrd39	1.86212	5.50332	20.6753	1.97e-05	0.00146274
Dgkz	-0.596329	8.3116	23.0921	1.55e-06	0.000172932			Rab37	1.7642	5.56201	18.2233	1.96e-05	0.00146274
Rad23b	-0.666556	7.92651	23.062	1.57e-06	0.000174789			Plpp3	0.661621	7.62028	18.0788	2.12e-05	0.00155233
Mpp2	-1.16609	6.55087	23.0042	1.62e-06	0.000178602			Prr18	1.37752	6.05032	18.057	2.14e-05	0.00156618
Rimbp2	-1.09699	6.65792	22.9892	1.63e-06	0.000178685			Kcnj10	0.73984	7.31653	18.0366	2.17e-05	0.00157819
Adam22	-0.785668	7.4437	22.9871	1.63e-06	0.000178685			Gm11425	1.19629	6.2567	17.7068	2.58e-05	0.00183588
Otub1	-0.686362	7.82914	22.9762	1.64e-06	0.000178947			Gm5514	0.940921	6.722	17.6758	2.62e-05	0.00185093
Gm45212	-2.21584	5.42592	35.7158	1.68e-06	0.000182748			AC149090.1	0.89245	6.82295	17.5105	2.86e-05	0.00200272
Shisa6	-0.771063	7.45577	22.6157	1.98e-06	0.000210618			Rplp1	0.375301	10.2788	17.4894	2.89e-05	0.00201419
Hspa8	-0.47895	9.34658	22.5977	2e-06	0.000210841			Gm10275	0.739853	7.26167	17.3888	3.05e-05	0.00211236
Cbx6	-0.562895	8.52851	22.5749	2.02e-06	0.000212502			Rpl39-ps	0.660507	7.55432	17.343	3.12e-05	0.00214208
Hspa12a	-0.650953	7.96533	22.4706	2.13e-06	0.000221668			Rps19	0.485057	8.6306	17.3432	3.12e-05	0.00214208
Slc15a3	-2.11883	5.50801	25.7098	2.32e-06	0.000239391			Lpar1	1.40158	5.97733	16.983	3.77e-05	0.00248334
Vstm2l	-0.674147	7.82706	22.2244	2.43e-06	0.000247513			Rftn2	1.39776	5.95923	16.9491	3.84e-05	0.00252175
Klc2	-0.639013	8.00795	22.2352	2.41e-06	0.000247513			Tmbim1	1.29857	6.08485	16.8796	3.98e-05	0.00259617
Kcnab2	-0.555921	8.51735	22.221	2.43e-06	0.000247513			Rps17	0.462525	8.7793	16.8382	4.07e-05	0.00264016
Gm16136	-4.37601	6.07983	26.0605	2.54e-06	0.000257613			Scd1	0.808419	7.01057	16.8013	4.15e-05	0.00267872
Cpe	-0.37702	11.4355	22.1118	2.57e-06	0.00025935			Rps23-ps1	0.745137	7.19396	16.7409	4.28e-05	0.00275176
Aplp1	-0.452012	9.66572	22.0527	2.65e-06	0.000266035			Gm14859	1.31252	6.04455	16.7003	4.38e-05	0.00280439
Unc13a	-0.786699	7.36948	21.9133	2.85e-06	0.000284979			Fign	1.78387	5.52715	18.5762	4.57e-05	0.00291234
Cyp46a1	-0.67106	7.82023	21.8538	2.94e-06	0.000291712			Sox2	1.14564	6.25262	16.2383	5.59e-05	0.003484
Gm5601	-0.724122	7.5862	21.7561	3.1e-06	0.000305794			mt-Ti	0.445031	8.87645	16.1567	5.83e-05	0.00357143
Caly	-0.624957	8.0358	21.7308	3.14e-06	0.000308727			Fut9	0.81408	6.94353	16.1187	5.95e-05	0.0036079
Dusp6	-0.873098	7.10179	21.7155	3.16e-06	0.000309987			mt-Tm	0.600614	10.4783	18.0552	6.25e-05	0.00376274
Adcy2	-0.852323	7.16319	21.642	3.29e-06	0.000320887			Rpl35a	0.595792	7.72862	15.9983	6.34e-05	0.00380013
Dbn1	-0.669244	7.80039	21.6247	3.32e-06	0.000322596			Plekhb1	0.866171	8.19387	17.9792	6.41e-05	0.00381934
Grin1os	-1.86367	5.68771	21.5893	3.38e-06	0.000327363			Ppp1r14a	1.33659	5.99196	15.871	6.78e-05	0.00400026
Ssx2ip	-0.825845	7.22189	21.4246	3.68e-06	0.000350213			Gjc3	1.17939	6.19386	15.7646	7.17e-05	0.00418417
Actr3	-0.548384	8.47302	21.186	4.17e-06	0.000389546			Sntn	1.85749	5.38213	30.4559	7.54e-05	0.0043576
Sema3e	-0.825414	7.19549	21.0664	4.44e-06	0.000410195			Atp5l2-ps	0.935087	6.58907	15.5694	7.95e-05	0.00455789
Nomo1	-0.944644	6.90222	20.9951	4.6e-06	0.000424256			Cd81	0.430927	8.96324	15.5338	8.1e-05	0.00462379
Ndufa10	-0.644973	7.88226	20.9866	4.63e-06	0.000424633			Tmem88b	1.25708	6.07002	15.4129	8.64e-05	0.00483406
Ptk2b	-0.883709	9.03824	24.4655	4.69e-06	0.000429193			Zbed5	0.891428	6.68527	15.3952	8.72e-05	0.0048588
Uqcrc1	-0.595602	8.15631	20.9516	4.71e-06	0.000429438			Rps16	0.576163	7.73633	15.1803	9.77e-05	0.00535264
Calm2	-0.564671	11.1226	23.7776	4.8e-06	0.000435857			Cox7c	0.391358	9.38384	15.0915	0.000102427	0.0055637
Prkcg	-0.685264	7.66636	20.8594	4.97e-06	0.000450079			Fgfr3	0.863481	6.73541	15.0493	0.000104742	0.00564244
Ctxn1	-0.574944	8.22953	20.6119	5.66e-06	0.00050701			Ptpn4	0.591331	7.64595	15.003	0.000107347	0.00577082
Aak1	-0.59064	8.12863	20.5412	5.84e-06	0.000519394			Rps18	0.519885	8.05794	14.9827	0.000108508	0.00581498
Nol12	-1.43429	6.07606	20.4335	6.17e-06	0.000545696			Evi2a	1.30042	5.9615	14.8628	0.000115622	0.00613973
Akap11	-0.643307	7.84028	20.3724	6.37e-06	0.000559627			Rpl29	0.957969	6.49878	14.8504	0.000116387	0.00616782
1810055G02Rik	-1.71538	5.77803	20.2248	6.89e-06	0.000602476			Gm9816	1.68518	5.47939	17.4209	0.000124267	0.0064671
Brsk2	-0.827667	7.15668	20.1571	7.13e-06	0.000620018			Serpine2	0.671392	7.26518	14.5519	0.000136352	0.00698449
Ptprn	-0.567771	8.22143	19.9923	7.78e-06	0.00066914			Bola3	1.03946	6.30875	14.4173	0.000146458	0.0074004
Hmg20b	-1.54139	5.93844	19.897	8.17e-06	0.000700991			Cox7a1	1.6078	5.50277	15.8413	0.000146886	0.00740103
Rem2	-1.54712	5.92883	19.835	8.44e-06	0.00071936			Rps8	0.504008	8.09717	14.3085	0.000155169	0.00774611
Scn8a	-0.632378	7.84343	19.8054	8.57e-06	0.000727419			Ndrg2	0.436581	8.7024	14.3054	0.000155426	0.00774611
Kcnj3	-0.7006	7.52758	19.7135	9e-06	0.000754274			Sox10	1.22683	6.0326	14.2325	0.000161558	0.00799079
Arl8b	-0.669882	7.65786	19.7015	9.05e-06	0.000756563			Dysf	1.5387	5.55778	14.2226	0.000164311	0.00808319
Sall2	-1.03408	6.62555	19.6194	9.45e-06	0.000784771			Fam19a2	0.998838	6.36446	14.0425	0.000178731	0.00861376
Chgb	-0.509824	8.63591	19.6224	9.44e-06	0.000784771			Xrcc3	1.76505	5.41494	22.3356	0.000188183	0.00902501
Rapgefl1	-0.704241	7.51251	19.5689	9.71e-06	0.000803404			Hs3st2	1.39999	5.77096	13.9431	0.000188434	0.00902501
Grina	-0.462386	9.11693	19.5282	9.91e-06	0.000815327			Gm10059	0.784692	6.8631	13.941	0.000188648	0.00902501
Gm8464	-1.05268	6.57782	19.4678	1.02e-05	0.000838887			Lmo4	0.466804	8.33116	13.9005	0.000192749	0.00920428
Eno1b	-1.45684	6.00515	19.3116	1.11e-05	0.000899065			mt-Tq	0.479472	8.24174	13.8863	0.000194232	0.00925815
Lmtk3	-0.756831	7.29714	19.2978	1.12e-05	0.000903073			Gm5857	1.33382	5.84414	13.8665	0.000196276	0.00931957
Clstn1	-0.438144	9.40653	19.2169	1.17e-05	0.00093895			mt-Tv	0.581892	10.0297	15.2224	0.000210651	0.00980769
Cacna1f	-1.97034	5.44287	25.6278	1.23e-05	0.000990462			Rab3b	0.912208	6.51251	13.7086	0.000213487	0.00990006
B4galnt1	-0.901217	6.89139	19.0797	1.25e-05	0.00100276			Gm6170	0.773156	6.83157	13.4092	0.000250403	0.0113056
Slc8a2	-0.820885	7.09368	19.0571	1.27e-05	0.00100951			Gm11930	0.907698	6.50339	13.4039	0.000251105	0.0113075
Ric3	-1.05821	6.54793	19.0439	1.28e-05	0.00101244			Gm23624	1.48048	5.57332	13.3795	0.000254396	0.0113764
Napa	-0.556567	8.22241	19.029	1.29e-05	0.0010173			Gjc2	1.3905	5.76458	13.3625	0.000256716	0.0113833
Rbfox3	-0.55202	8.22032	18.8426	1.42e-05	0.0011183			Ppia	0.834993	6.64277	13.2896	0.000266894	0.0117945
Rab1b	-0.82853	7.07031	18.8143	1.44e-05	0.00112817			Rpl35	0.462138	8.26926	13.2765	0.000268757	0.0118567
Fbxw7	-0.676695	7.56733	18.8164	1.44e-05	0.00112817			Gas5	0.485285	8.07489	13.2264	0.000276045	0.0120558
Npdc1	-0.503781	8.57096	18.7831	1.47e-05	0.00114396			Tpt1	0.433828	8.49314	13.0644	0.000300973	0.0128993
Rfc4	-1.95678	5.48336	22.6164	1.49e-05	0.00115508			Gm5075	0.672816	7.12573	12.9644	0.000317472	0.0134156
Atp1a3	-0.57729	8.06512	18.7578	1.48e-05	0.00115508			Plcb3	1.68211	5.43902	18.6485	0.000322766	0.013485
Rbfox2	-0.645031	7.69195	18.706	1.53e-05	0.00117995			Gm28727	1.66375	5.43801	18.4131	0.000322766	0.013485
Slit1	-1.00248	6.62173	18.6446	1.58e-05	0.00121193			Gm11694	1.10051	6.11985	12.9277	0.000323768	0.013485
Prmt1	-1.11519	6.41786	18.5563	1.65e-05	0.00125658			Rps18-ps3	0.977677	6.3147	12.9423	0.00032125	0.013485
Abi2	-0.592509	7.94655	18.5373	1.67e-05	0.00125924			Dusp26	0.969227	6.35301	12.9306	0.000323265	0.013485
Nrgn	-0.54203	11.7647	21.1921	1.67e-05	0.00125924			Gm11410	0.422042	8.59785	12.9144	0.000326064	0.013559
Fam19a1	-0.753802	7.2548	18.5297	1.67e-05	0.0012606			Rasgrp3	1.46475	5.57342	12.9084	0.000327122	0.0135813
Ttr	-0.699011	11.0452	20.9775	1.87e-05	0.00139776			Apod	0.952035	7.73506	14.1823	0.000333291	0.0137935
C1qtnf4	-0.591948	7.92007	18.2136	1.97e-05	0.00146274			Gm15487	1.42932	5.61844	12.8596	0.000335756	0.0138735
Wdr47	-0.744236	7.26981	18.1897	2e-05	0.00147699			Gal	1.59017	5.35948	28.663	0.000342636	0.0140244
Dlk2	-1.74969	5.60014	18.115	2.08e-05	0.00153172			Gm44844	1.56174	5.35796	28.5959	0.000342636	0.0140244
Scg5	-0.484666	8.67508	18.1081	2.09e-05	0.00153297			Gm8276	1.52622	5.35611	28.509	0.000342636	0.0140244
Fmnl1	-0.831162	6.98695	18.0315	2.17e-05	0.00157819			Gm45264	1.50608	5.35501	28.4542	0.000342636	0.0140244
Matn2	-0.780959	7.13484	18.0245	2.18e-05	0.00158119			Samd10	1.42618	5.64008	12.8282	0.000341437	0.0140244
Capzb	-0.631025	7.68852	17.9365	2.28e-05	0.00164518			Gm6767	1.19251	5.96666	12.8166	0.000343559	0.0140402
Ywhag	-0.381371	10.1522	17.9392	2.28e-05	0.00164518			Anln	1.18686	5.96911	12.6853	0.000368545	0.0148288
Fam49a	-0.55387	8.10136	17.901	2.33e-05	0.0016764			Gm15590	1.03975	6.19415	12.6867	0.000368266	0.0148288
Gm10401	-2.00195	5.44191	25.756	2.37e-05	0.00169807			Eci2	1.2017	5.94626	12.6426	0.000377073	0.0151253
Kif3a	-1.13298	7.21984	19.7385	2.55e-05	0.00181845			Sox2ot	1.28716	5.83511	12.6012	0.000385505	0.0153923
Itpka	-0.511594	8.37437	17.7024	2.59e-05	0.00183745			Entpd4	0.741254	6.84467	12.5058	0.000405698	0.0160512
Gm6788	-0.756456	7.19267	17.6822	2.61e-05	0.00184971			Rpl23	0.449151	8.26106	12.4698	0.0004136	0.0163144
Nedd4l	-0.741232	7.22971	17.5274	2.83e-05	0.00199036			Asrgl1	0.751336	6.82823	12.4419	0.000419823	0.0164355
Rhob	-0.559261	8.05776	17.5307	2.83e-05	0.00199036			Id2	0.686707	7.028	12.4107	0.000426882	0.0166797
Strn4	-0.664004	7.51179	17.4978	2.88e-05	0.0020107			Npy	0.750505	6.91134	12.4965	0.000434106	0.0168932
H2-DMa	-1.67736	5.64562	17.4536	2.94e-05	0.00204703			Gm26461	0.990035	6.24911	12.3519	0.000440554	0.0170677
Dab1	-0.751352	7.185	17.3422	3.12e-05	0.00214208			Gal3st1	1.39594	5.64383	12.3123	0.000449993	0.0173803
Calr	-0.499653	8.45513	17.3464	3.12e-05	0.00214208			Gm9347	1.59375	5.49305	15.1779	0.000462693	0.0177084
Ube2ql1	-0.497179	8.47585	17.2844	3.22e-05	0.0022024			Rpl28	0.51299	7.77961	12.2637	0.000461876	0.0177084
Lpl	-0.939343	6.67858	17.2569	3.27e-05	0.00222821			Cox6a1	0.344573	9.53828	12.2583	0.000463204	0.0177084
Cnksr2	-0.518067	8.27889	17.2474	3.28e-05	0.00222821			Aldh6a1	0.870093	6.49907	12.2229	0.000472072	0.0179422
Syp	-0.510226	8.36715	17.2508	3.28e-05	0.00222821			Pgk1-rs7	1.3405	5.70348	12.1868	0.000481296	0.0182396
Sort1	-0.484691	8.57	17.2154	3.34e-05	0.00226009			S100b	0.629662	7.20881	12.1129	0.000500763	0.0187862
Ikzf4	-1.79397	5.532	18.7183	3.36e-05	0.0022621			Rplp2	0.407549	8.58612	12.1095	0.000501676	0.0187934
Eif4a1	-0.606844	7.75942	17.2073	3.35e-05	0.0022621			Pmp22	1.20428	5.91548	12.0889	0.000507248	0.0189206
Tnfaip3	-1.70259	5.58039	17.1656	3.43e-05	0.00230221			Rps28	0.420648	8.46252	12.047	0.000518763	0.0192949
Hnrnpu	-0.496209	8.45299	17.1374	3.48e-05	0.00233069			Gm10126	0.499188	7.83654	12.0308	0.000523297	0.0194358
Mapk8ip3	-0.540003	8.1365	17.1201	3.51e-05	0.00234601			Rplp0	0.535243	7.61588	12.0047	0.000530685	0.0196821
Efcab6	-1.2978	6.08373	17.0996	3.55e-05	0.00236428			Tnfaip6	1.39004	5.60813	11.9835	0.000536761	0.019851
Chl1	-0.692361	7.36979	17.0956	3.55e-05	0.00236428			Neat1	1.02848	6.17445	11.9346	0.000551036	0.0203213
Prickle2	-0.631697	7.61599	17.0773	3.59e-05	0.00238113			Rpl38-ps1	0.517433	7.70809	11.9033	0.000560347	0.0206064
Ap2a1	-0.745715	7.18453	17.0346	3.67e-05	0.00242909			Plcb4	0.778473	6.69687	11.8897	0.000564458	0.0207283
Brk1	-0.520495	8.2522	17.0145	3.71e-05	0.00244873			Rps10	0.417831	8.45043	11.8443	0.000578385	0.02113
Hpca	-0.829914	9.95878	19.2051	3.87e-05	0.00253339			Rpl17	0.573623	7.40784	11.8192	0.000586256	0.0213484
Pebp1	-0.483259	8.55426	16.9263	3.89e-05	0.00253943			Tnnt1	1.26052	5.80081	11.8153	0.000587457	0.0213623
Wbscr17	-0.712384	7.26104	16.84	4.07e-05	0.00264016			Thpo	1.55086	5.42586	16.9106	0.00060791	0.0219498
Gabra2	-0.731951	7.20983	16.8181	4.11e-05	0.00266172			Timp3	0.893177	6.39823	11.7422	0.000611013	0.0220041
Atp9a	-0.607768	7.72688	16.7611	4.24e-05	0.00272937			Dennd5a	0.540598	7.55808	11.7043	0.000623581	0.022326
Dnajc5	-0.514802	8.26495	16.6813	4.42e-05	0.0028256			Rida	0.940727	6.29599	11.6953	0.000626581	0.0223792
Mical3	-2.4847	6.71786	18.708	4.75e-05	0.00302373			Sgk3	1.34057	5.6276	11.6211	0.000652091	0.023195
Grin2a	-0.732728	8.88631	18.6484	4.87e-05	0.00308036			Rpl34	0.444815	8.14845	11.5521	0.000676744	0.0238765
Map2k4	-0.591869	7.7765	16.5021	4.86e-05	0.00308036			Grb14	1.04413	6.10552	11.4744	0.000705611	0.0247277
Ociad2	-0.55974	7.91719	16.4211	5.07e-05	0.00320199			Idh2	1.19822	5.85253	11.432	0.000721906	0.0252309
Dph2	-1.56961	5.71476	16.3396	5.29e-05	0.00333464			Rpl36a	0.480084	7.8858	11.4211	0.000726179	0.0253463
Gm14630	-0.841123	6.86807	16.3257	5.33e-05	0.00335106			Cd33	1.613	5.39566	19.8994	0.000737106	0.0253878
Oaz1	-0.543265	8.03541	16.2764	5.47e-05	0.00343108			Slc41a3	1.57767	5.39337	19.5004	0.000737106	0.0253878
Kcnq3	-0.612583	7.62993	16.2639	5.51e-05	0.00344552			Cd180	1.45539	5.34884	27.7968	0.000735629	0.0253878
Olfm1	-0.332097	11.0631	16.2133	5.66e-05	0.00352192			Gm12267	1.4411	5.34801	27.7496	0.000735629	0.0253878
Gm26702	-1.80073	5.38022	29.8162	5.75e-05	0.00355428			Gm5391	1.42278	5.34703	27.6993	0.000735629	0.0253878
Klhl31	-1.73836	5.37624	29.1914	5.75e-05	0.00355428			Lancl3	1.40315	5.34616	27.6677	0.000735629	0.0253878
Trim46	-0.842306	6.84981	16.1816	5.76e-05	0.00355428			Gm45018	1.27193	5.33881	27.2925	0.000735629	0.0253878
Rab8b	-0.797441	6.95195	16.1735	5.78e-05	0.00355428			Daam2	1.17319	5.9031	11.4132	0.000729245	0.0253878
Mpped1	-0.583105	7.76937	16.1765	5.77e-05	0.00355428			Hps1	1.55224	5.45811	15.0833	0.000751913	0.0257279
Abhd17c	-0.82275	6.89374	16.1554	5.84e-05	0.00357143			Gm16867	1.47638	5.45127	14.3792	0.000751913	0.0257279
Ap2b1	-0.629065	7.53903	16.1477	5.86e-05	0.00357786			Gltp	1.0285	6.11907	11.3581	0.000751213	0.0257279
Ust	-1.05564	6.37814	16.1231	5.94e-05	0.0036079			Gm3244	0.538083	7.5031	11.3378	0.000759794	0.0259634
Amph	-0.530928	8.09363	16.1185	5.95e-05	0.0036079			mt-Tk	1.40309	5.53364	11.9355	0.000779598	0.0264667
Ankrd63	-1.27483	6.05789	16.0901	6.04e-05	0.00365394			Eif4a-ps4	1.36769	5.52344	11.6674	0.000779598	0.0264667
Syn2	-0.42393	9.04728	16.0474	6.18e-05	0.00372869			Hbb-bs	0.671348	7.55074	11.6708	0.000804422	0.027168
Hnrnpul2	-0.646898	7.45951	16.0002	6.33e-05	0.00380013			Gm14253	1.44881	5.47645	13.1515	0.000814046	0.0273513
Arpc1a	-0.505958	8.2402	15.9936	6.36e-05	0.00380092			Camk2n2	0.533485	7.53967	11.1981	0.000818817	0.0274409
Numbl	-0.816667	6.88964	15.9758	6.42e-05	0.00381934			Gm15464	0.761698	6.66052	11.1507	0.000840016	0.0280432
Atp6v0a1	-0.517523	8.15229	15.9623	6.46e-05	0.00383776			Gm7079	0.699916	6.84119	11.1462	0.000842079	0.0280761
Nptn	-0.370441	9.89073	15.923	6.6e-05	0.00390962			Ppfibp1	1.36725	5.59949	11.3477	0.000924366	0.0304039
Dctn6	-0.741255	7.10703	15.9102	6.64e-05	0.00392707			Nkx6-2	1.32914	5.62576	10.9421	0.00094006	0.0307917
Trim28	-0.886077	6.70768	15.8419	6.89e-05	0.00405309			Sst	1.11359	7.76671	11.8778	0.000945796	0.0308632
Rhot2	-0.918036	6.64707	15.8367	6.91e-05	0.00405501			Vat1l	1.15011	5.90041	10.9221	0.000950241	0.0309695
Gm26906	-1.63406	5.54078	15.976	7.04e-05	0.00411558			Hapln2	1.33917	5.60309	10.9095	0.000956754	0.0309881
Mtfp1	-0.752949	7.07546	15.802	7.03e-05	0.00411558			AW047730	1.103	5.96475	10.9109	0.000956041	0.0309881
Dlg4	-0.627662	7.52996	15.7549	7.21e-05	0.00419634			Rgs16	1.31944	5.62167	10.8491	0.000988479	0.0318574
Gm20721	-0.882749	6.70573	15.7213	7.34e-05	0.00426211			Slc32a1	0.804742	6.53129	10.8506	0.000987673	0.0318574
Adgrl1	-0.532093	8.03402	15.6962	7.44e-05	0.00430941			RP23-134M7.3	1.31898	5.60258	10.8379	0.000994434	0.0319499
Snap91	-0.447686	8.71737	15.6646	7.56e-05	0.00436254			Gamt	1.25047	5.73171	10.8244	0.00100175	0.0321263
Hsp90aa1	-0.358689	10.1187	15.6598	7.58e-05	0.00436398			Rps27a	0.4358	8.1102	10.82	0.00100414	0.0321633
Fkbp8	-0.524679	8.07001	15.5693	7.95e-05	0.00455789			Asl	1.32493	5.59366	10.806	0.00101174	0.0322912
Med14	-0.827839	6.83981	15.5489	8.04e-05	0.00459711			Gstm5	0.514887	7.58155	10.799	0.00101556	0.0322912
Pld3	-0.478159	8.41101	15.5197	8.17e-05	0.00464827			Rora	0.745291	6.68195	10.7872	0.00102205	0.0323791
Aamp	-0.722566	7.15295	15.5142	8.19e-05	0.00465171			Lbx1	1.2905	5.64496	10.7698	0.0010317	0.0326451
Creg2	-0.820884	6.83867	15.4915	8.29e-05	0.00468875			Gm11759	0.969984	6.16094	10.7528	0.00104124	0.0327531
Dagla	-0.685174	7.25784	15.4922	8.29e-05	0.00468875			Camk2n1	0.302245	10.04	10.7501	0.00104273	0.0327557
Atp6v1c1	-0.465425	8.51819	15.4813	8.33e-05	0.00470261			Slc2a1	0.946205	6.21623	10.6952	0.00107418	0.0336624
Usp11	-0.767944	6.99382	15.4512	8.47e-05	0.00476783			Gm5735	0.887332	6.32129	10.6755	0.00108566	0.0339812
Actr3b	-0.546747	7.89998	15.4446	8.51e-05	0.00477932			Pard6g	1.54637	5.42128	16.5639	0.00113979	0.0350859
Adprh	-0.772524	6.97727	15.4269	8.58e-05	0.00480887			Phox2a	1.54162	5.42211	16.4554	0.00113979	0.0350859
Otog	-1.88283	5.42973	23.6368	8.71e-05	0.0048588			Rps19-ps1	1.51466	5.42343	15.9966	0.00113979	0.0350859
Slc39a11	-1.49871	5.74305	15.37	8.84e-05	0.00491336			Gm9142	1.50158	5.42032	16.0026	0.00113979	0.0350859
Slc6a17	-0.66423	7.34716	15.3427	8.97e-05	0.0049745			Vash2	1.48512	5.41893	15.7934	0.00113979	0.0350859
Ociad1	-0.433759	8.80243	15.3076	9.14e-05	0.00505691			Rpl31-ps4	1.16457	5.8209	10.5858	0.00113963	0.0350859
Sh3glb2	-0.633878	7.46464	15.298	9.18e-05	0.00507191			Cd9	0.881977	6.32577	10.5604	0.00115537	0.035398
Cntd1	-1.85469	5.46112	20.6716	9.34e-05	0.00514866			Gpx4	0.491139	7.65689	10.4155	0.00124965	0.0375369
Gnb2	-0.492303	8.24353	15.2172	9.58e-05	0.0052713			Fgfbp3	1.36875	5.52007	11.4674	0.00130361	0.0388892
Cdip1	-0.528958	7.99247	15.1971	9.69e-05	0.0053165			Klhdc9	1.32473	5.51793	10.9413	0.00130361	0.0388892
Plxna4	-0.762249	6.99523	15.1482	9.94e-05	0.0054331			Vegfb	0.614385	7.06153	10.3348	0.00130547	0.0388999
Gm5435	-1.57114	5.62195	15.1133	0.00010125	0.00552279			Pla2g16	0.897407	6.28052	10.2866	0.00134012	0.03964
Gm26631	-1.53526	5.67337	15.0937	0.000102308	0.0055637			Crkl	1.54056	5.45467	14.6147	0.00135512	0.0398781
Ubxn11	-1.53358	5.67127	15.0685	0.000103681	0.00560331			Ccdc13	1.50878	5.44925	14.4903	0.00135512	0.0398781
Kcnk2	-0.933731	6.54984	15.0724	0.000103468	0.00560331			Cep44	1.42271	5.44618	13.4684	0.00135512	0.0398781
Med10	-0.799503	6.87255	15.0663	0.000103801	0.00560331			Fau	0.348213	8.94754	10.2458	0.00136997	0.0402697
Nmt1	-0.602555	7.56286	14.9808	0.000108614	0.00581498			Wscd1	0.727485	6.69216	10.2396	0.00137461	0.0403605
Tmem158	-0.72963	7.0736	14.9397	0.000111003	0.00593072			Rps15a	0.433486	8.0254	10.2334	0.00137922	0.0404504
Celf2	-0.396092	9.21996	14.9193	0.000112215	0.00598322			Gm6576	1.42165	5.49734	12.32	0.00139241	0.0406089
Mtch1	-0.449195	8.57595	14.8677	0.000115326	0.00613653			Gm15432	1.38679	5.49745	11.8626	0.00139241	0.0406089
Vmn1r53	-1.75023	5.37381	19.211	0.000117306	0.0062039			Tbx1	1.37246	5.49274	11.755	0.00139241	0.0406089
Sez6l	-0.570727	7.70906	14.8239	0.000118031	0.00622962			Gm44419	1.37168	5.49448	11.7051	0.00139241	0.0406089
Ubb	-0.322233	10.8907	14.8097	0.000118924	0.00626407			Gstk1	1.27042	5.63666	10.2237	0.00138653	0.0406089
Pja2	-0.379257	9.45838	14.7965	0.000119769	0.00629581			Necap2	1.17307	5.78246	10.1735	0.00142477	0.0412297
Trim44	-0.63973	7.39724	14.7792	0.000120868	0.00633892			Ifi27l2a	1.48459	5.38471	17.9297	0.0014544	0.0418089
Mapk1	-0.420728	8.85494	14.7759	0.000121075	0.00633892			4933407L21Rik	1.45987	5.38465	17.6433	0.0014544	0.0418089
Tmem200a	-1.05851	6.29229	14.7384	0.000123512	0.00644063			Cass4	1.42023	5.38011	17.3846	0.0014544	0.0418089
Igsf8	-0.596346	7.5732	14.7411	0.000123331	0.00644063			Rps9	0.387813	8.43407	10.1144	0.0014712	0.0421988
Prr12	-1.13951	6.16453	14.7143	0.000125098	0.00649737			Gm10073	0.351863	8.84638	10.0686	0.00150823	0.0429772
Tspyl2	-0.944696	6.50487	14.7062	0.000125637	0.00651238			Synpo2	1.0909	5.91312	10.0364	0.00153481	0.0434315
Stim2	-0.636083	7.38373	14.7012	0.000125971	0.00651676			Edil3	0.600953	7.09789	10.0369	0.0015344	0.0434315
Gm16638	-1.554	5.61733	14.6916	0.00012661	0.00653684			Apobec1	1.35774	5.34056	26.7472	0.00158907	0.0442647
2010300C02Rik	-0.451836	8.57961	14.7239	0.000128229	0.00660734			Adcy7	1.33864	5.33961	26.6876	0.00158907	0.0442647
Parp1	-0.749435	6.9834	14.6415	0.000130022	0.00668653			Gm11343	1.32706	5.33894	26.6365	0.00158907	0.0442647
Arpc2	-0.41598	8.88548	14.6291	0.00013123	0.00673537			Cideb	1.30584	5.33794	26.5847	0.00158907	0.0442647
Ubald1	-0.54169	7.84233	14.5007	0.000140112	0.00716303			Gm11643	1.27117	5.33604	26.4541	0.00158907	0.0442647
Hexa	-0.927958	6.52976	14.4961	0.000140457	0.00716659			9430091E24Rik	1.25641	5.33546	26.4426	0.00158907	0.0442647
Dnajb1	-0.8228	6.78743	14.4831	0.000141429	0.0072021			Gabra4	0.580328	7.1452	9.98426	0.00157886	0.0442647
Slc30a3	-0.759709	6.94945	14.4644	0.000142841	0.00725981			Gm9794	0.504772	7.51863	9.98501	0.00157822	0.0442647
Syt4	-0.489771	8.18316	14.4416	0.000144581	0.00733397			Fmnl2	0.94516	6.14538	9.96029	0.00159956	0.0445093
Rtn1	-0.322716	10.7211	14.4275	0.000145664	0.00737453			Ide	1.04195	5.96737	9.92548	0.00163009	0.0451226
Actr2	-0.42253	9.11199	14.6091	0.000147039	0.00740103			Ypel2	1.14696	5.79529	9.90829	0.00164539	0.045445
Gm2115	-0.571842	7.6529	14.376	0.000150511	0.00756122			Rn7s1	0.798273	6.43607	9.85198	0.00169651	0.0466103
Adam11	-0.853309	6.68339	14.3582	0.000151125	0.00757747			Chn2	1.06612	5.92734	9.7922	0.00175256	0.047944
Map1s	-0.934867	6.50029	14.3293	0.000153461	0.0076798			Gm21685	0.672076	6.78719	9.77968	0.00176454	0.0481243
Gnao1	-0.385262	9.28533	14.3023	0.000155677	0.00774611			Gpr17	1.23081	5.65033	9.73166	0.00181123	0.0490897
Sorl1	-0.501882	8.05939	14.2803	0.00015751	0.00782239			Myrf	0.868787	6.28074	9.64803	0.00189559	0.0511104
Pa2g4	-0.946275	6.46826	14.2741	0.00015803	0.00783331			Rpl21	0.89659	6.20486	9.63351	0.00191062	0.0512909
Pacs1	-1.04536	6.28077	14.2295	0.00016182	0.00799079			Ttyh1	0.412196	8.1116	9.63207	0.00191212	0.0512909
Galnt9	-0.61525	7.43653	14.2201	0.000162625	0.00801535			Ndfip1	0.95573	6.08147	9.60329	0.00194232	0.0519405
Frzb	-1.44144	5.74341	14.1884	0.000165395	0.00812118			Gm12346	0.667309	6.77438	9.5561	0.00199289	0.053021
Tfr2	-1.76561	5.41516	22.2591	0.000166698	0.00816976			Gm9703	0.69977	6.67004	9.53603	0.0020148	0.0533319
Mmp17	-0.627619	7.37337	14.145	0.000169252	0.00827937			Tmem229a	0.637563	6.87436	9.5022	0.00205228	0.0541043
Srgap3	-0.616394	7.41946	14.1346	0.000170195	0.00830994			Sirt2	0.436418	7.89912	9.49088	0.00206502	0.0542915
Clspn	-1.72863	5.45056	18.9726	0.000171307	0.00834856			Gpr150	1.47007	5.41429	15.2632	0.0021262	0.0549475
Dctn3	-0.558338	7.71012	14.0824	0.000174979	0.0085116			P2ry13	1.41676	5.41056	14.7404	0.0021262	0.0549475
Wdr1	-0.628653	7.36636	14.0597	0.000177101	0.00858695			H3f3a-ps2	1.38223	5.40841	14.3861	0.0021262	0.0549475
Ola1	-0.492395	8.09598	14.0519	0.000177845	0.00858695			Pla2g7	0.603925	6.98823	9.43711	0.00212642	0.0549475
Add1	-0.452118	8.43117	14.058	0.000177262	0.00858695			Mapk3	0.805028	6.37972	9.43167	0.00213273	0.0550495
Pfn2	-0.355566	9.71977	14.0521	0.000177845	0.00858695			Rapgef4	0.587951	7.04652	9.42735	0.00213776	0.0550495
Cpne7	-0.824381	6.73288	13.9747	0.000185295	0.00891365			Zfp867	1.26725	5.50967	10.0978	0.00216381	0.0555833
Lurap1l	-0.746783	6.91909	13.8694	0.000195971	0.00931957			Gpr88	1.16628	5.71479	9.39969	0.00217025	0.0555844
Sprn	-0.580142	7.56474	13.8634	0.000196593	0.00931957			B2m	0.460997	7.68061	9.40131	0.00216834	0.0555844
Sh3rf1	-0.894606	6.54494	13.8227	0.000200903	0.00950659			Ncald	0.47876	7.58281	9.38272	0.00219044	0.0559366
Cyb5rl	-2.4329	5.80139	15.2888	0.000204403	0.00960324			Apoe	0.27855	10.161	9.34621	0.0022345	0.0567839
Rasal1	-1.10066	6.16369	13.7901	0.000204418	0.00960324			Rpl27a	0.3324	8.9364	9.33873	0.00224364	0.0569605
Ryr2	-0.68141	7.13846	13.7936	0.000204033	0.00960324			Tppp3	0.959318	6.07263	9.3188	0.00226818	0.0573939
Slc12a5	-0.436244	8.53635	13.7951	0.000203873	0.00960324			Gm8662	1.03557	5.91276	9.30289	0.00228796	0.0578043
Pip5k1b	-0.825107	6.69741	13.7736	0.000206531	0.00968505			Lhfpl3	1.10698	5.81261	9.29585	0.00229677	0.0579648
Tomm70a	-0.562002	7.64782	13.7617	0.000207534	0.0097146			Magt1	1.19325	5.66691	9.28523	0.00231012	0.058174
Speg	-0.846789	6.65734	13.758	0.000207941	0.00971622			Gm3699	1.35997	5.49165	11.2979	0.0023578	0.0589405
2410002F23Rik	-1.2621	5.93169	13.754	0.000208383	0.00971943			Zik1	1.28365	5.48385	10.4705	0.0023578	0.0589405
Tmx2	-0.594519	7.48116	13.7186	0.000212343	0.00986884			Zfp568	1.25569	5.48363	10.1413	0.0023578	0.0589405
Celf5	-0.493207	8.04273	13.7061	0.000213774	0.00990006			Gm6272	0.384216	8.26224	9.13632	0.00250588	0.061871
								Gm6043	0.943226	6.04976	9.12044	0.00252772	0.0622924
Jade2	-0.871298	6.59116	13.6792	0.000216847	0.0100245			Mtmr10	1.16975	5.66827	9.09287	0.00256611	0.0631451
Armc7	-1.52948	5.55188	13.9913	0.000218022	0.010061			Clu	0.310657	9.27754	9.09212	0.00256717	0.0631451
Gm5422	-0.868765	6.58755	13.5918	0.000227185	0.0104654			Serf2	0.567703	7.0757	9.08898	0.00257157	0.0631937
Dnaja2	-0.453881	8.33158	13.5479	0.000232556	0.0106939			Rps6-ps4	0.956603	6.03948	9.07806	0.00258698	0.0633211
Traip	-1.33006	5.82841	13.5395	0.0002336	0.010723			Zcchc24	0.863069	6.22673	9.06004	0.00261259	0.0637562
Pcdhb3	-1.43279	5.68744	13.5307	0.0002347	0.0107489			Gm9493	0.717766	6.56552	9.0473	0.00263087	0.0639876
Arid1b	-0.694377	7.08499	13.5284	0.00023499	0.0107489			Rft1	1.23976	5.55894	9.3297	0.00271306	0.0658025
D130040H23Rik	-1.63062	5.36348	28.6034	0.000240245	0.0109509			Gm8228	1.40919	5.37636	16.6549	0.00286274	0.0684145
Gm12525	-1.61904	5.36281	28.5786	0.000240245	0.0109509			Slc22a30	1.3845	5.37459	16.4582	0.00286274	0.0684145
Junb	-0.915746	6.4743	13.4809	0.000241015	0.0109668			Aldh3b1	1.36228	5.37326	16.311	0.00286274	0.0684145
Plxna1	-0.820826	6.6897	13.4687	0.000242584	0.011019			Gm13365	1.32206	5.37238	15.9743	0.00286274	0.0684145
Cadm3	-0.605596	7.41101	13.4337	0.000247156	0.0112071			Rps3	0.32907	8.85786	8.90114	0.00284996	0.0684145
Gorasp2	-0.558505	7.63689	13.4226	0.000248624	0.0112541			Gstm1	0.432362	7.82008	8.87819	0.00288607	0.0687828
Srebf2	-0.565273	7.60012	13.4075	0.000250628	0.0113056			Tmod1	0.979061	5.98041	8.8597	0.00291538	0.0692284
Tecr	-0.501898	7.97154	13.3994	0.000251716	0.0113155			Rnf152	1.14426	5.6837	8.83275	0.00295876	0.0698306
Prkca	-0.507259	7.90453	13.3948	0.000252327	0.0113234			Gm9800	0.722395	6.52224	8.82414	0.00297276	0.0700169
Mak16	-1.16219	6.04435	13.3697	0.000255731	0.0113764			Rps21	0.266377	10.2574	8.79805	0.00301556	0.0707694
Fbxl15	-1.06704	6.18209	13.3724	0.000255362	0.0113764			Cers2	0.752541	6.45725	8.77624	0.00305183	0.0712827
Nol6	-0.767416	6.83876	13.3704	0.000255633	0.0113764			Usmg5	0.526819	9.1116	9.35591	0.00310683	0.0723252
Map1lc3a	-0.499737	7.9737	13.3668	0.000256125	0.0113764			Gm10155	1.23149	5.52818	9.37829	0.00313359	0.0726886
Eif5a	-0.444097	8.40943	13.3823	0.000254015	0.0113764			Gm12013	0.811446	6.28849	8.7123	0.00316075	0.0732245
RP23-55G19.3	-0.715849	6.98906	13.3577	0.000257367	0.0113927			1810037I17Rik	0.611346	6.86216	8.68696	0.00320498	0.0740812
Gm4950	-0.973742	6.33688	13.2659	0.000270287	0.0118705			Slc4a4	0.723435	6.50965	8.68284	0.00321224	0.0741175
Crip2	-0.710048	7.00672	13.2648	0.000270436	0.0118705			Rpl28-ps1	0.565808	7.04274	8.67727	0.00322207	0.0742786
Gas7	-0.593978	7.43786	13.2674	0.000270077	0.0118705			mt-Tl2	0.487288	9.14604	9.23387	0.00327388	0.0752733
Mrps25	-0.994218	6.30112	13.2568	0.000271598	0.0118887			Carhsp1	0.920056	6.07179	8.64293	0.00328358	0.0754299
Agap2	-0.6017	7.40512	13.2557	0.000271763	0.0118887			Gm43223	1.286	5.33374	25.3567	0.00345951	0.0772736
Pip5k1c	-0.587044	7.48343	13.2224	0.000276629	0.0120611			Asb4	1.28029	5.33346	25.3324	0.00345951	0.0772736
Gm8822	-0.574222	7.5201	13.1988	0.000280141	0.0121939			Ttc22	1.24675	5.332	25.1643	0.0034595	0.0772736
Dlgap1	-0.352299	9.56541	13.1776	0.000283319	0.0123116			Nkain1	1.24022	5.33155	25.1913	0.0034595	0.0772736
Klhl2	-0.469479	8.15025	13.1725	0.000284133	0.0123265			Oxt	1.22846	5.33109	25.176	0.0034595	0.0772736
Nr4a1	-0.717571	6.95588	13.1525	0.000287153	0.0124368			Gm14285	1.22573	5.331	25.175	0.0034595	0.0772736
Syt3	-0.959267	6.35486	13.1368	0.000289566	0.0125205			Gm17399	1.22484	5.33099	25.1798	0.0034595	0.0772736
Edc3	-1.27937	5.86654	13.121	0.000292012	0.0126053			Gm38574	1.21319	5.33034	25.1184	0.0034595	0.0772736
Ndufv1	-0.532068	7.74421	13.0817	0.000298205	0.0128514			Gm45314	1.20577	5.33008	25.1173	0.0034595	0.0772736
Olfr912.1	-1.31763	5.80241	13.0535	0.000302721	0.0128993			Gm2546	1.19724	5.32949	25.0446	0.0034595	0.0772736
Ptprj	-0.811868	6.67765	13.0532	0.00030278	0.0128993			Gm10561	1.18787	5.32916	25.0441	0.0034595	0.0772736
Ppp1r7	-0.779517	6.78472	13.0619	0.000301366	0.0128993			RP23-257F18.2	1.18344	5.32899	25.0411	0.0034595	0.0772736
Plppr2	-0.546427	7.62951	13.0556	0.000302405	0.0128993			Cdca8	1.18248	5.32894	25.0376	0.0034595	0.0772736
Stk25	-0.542039	7.66616	13.0589	0.000301851	0.0128993			Spata3	1.18212	5.32888	25.0246	0.0034595	0.0772736
Hsp90ab1	-0.36953	9.24395	13.063	0.00030119	0.0128993			Gm44801	1.16353	5.32803	24.977	0.0034595	0.0772736
Glrx3	-0.571341	7.5322	13.0326	0.000306127	0.0130206			Gm15696	1.16289	5.60096	8.58015	0.00339851	0.0772736
Supt6	-0.647083	7.19173	13.0195	0.000308325	0.0130928			Gm12689	1.15498	5.32751	24.9217	0.0034595	0.0772736
Mllt11	-0.402654	8.76849	13.0098	0.000309868	0.0131369			Gm45173	1.14249	5.32694	24.8914	0.0034595	0.0772736
Large1	-0.596873	7.39996	12.9708	0.0003164	0.0133921			Hbb-bt	0.675131	6.64908	8.5849	0.00338976	0.0772736
Fam109a	-1.66174	5.40459	20.7614	0.000318507	0.0134159			Tmem256	0.424808	7.78449	8.55327	0.00344906	0.0772736
Ppfia2	-0.59538	7.39952	12.9602	0.00031819	0.0134159			Xiap	0.727714	6.47042	8.53581	0.00348231	0.0775028
Chst8	-1.03547	6.21461	12.9315	0.0003231	0.013485			Elmo1	0.657084	6.67876	8.53347	0.00348678	0.0775028
Uba1	-0.483127	8.03549	12.9329	0.00032286	0.013485			Itgb3bp	1.16253	5.57328	8.51351	0.00352524	0.0780915
Fam234b	-0.577142	7.48224	12.8768	0.000332688	0.0137904			Rasgrp2	1.27327	5.50899	9.92309	0.00356318	0.0787313
Dscaml1	-0.740907	6.85805	12.8374	0.000339765	0.0140169			Gm12732	1.19126	5.57509	8.66971	0.00364017	0.0799581
Opcml	-0.493297	7.94325	12.7992	0.000346776	0.0141275			Lpcat2	1.17729	5.57357	8.51938	0.00364017	0.0799581
Scn1b	-0.393131	8.83293	12.7992	0.00034678	0.0141275			Myo6	0.733008	6.45801	8.45739	0.00363567	0.0799581
Fam131a	-0.661939	8.82587	14.0835	0.000348232	0.0141645			Rpl19	0.3875	8.09025	8.44713	0.00365623	0.0801757
Actn1	-0.728428	6.89115	12.7715	0.000351951	0.0142935			Gm12892	0.581643	6.93675	8.37011	0.00381447	0.0830387
Iqgap2	-0.618153	7.26888	12.7469	0.000357053	0.0144781			Smim1	1.15386	5.59347	8.35354	0.00384941	0.083638
Napb	-0.407405	8.66885	12.7177	0.000362222	0.0146649			Fzd8	1.4069	5.40579	14.2108	0.00394356	0.0851868
Hk1	-0.503788	7.8755	12.7125	0.000363238	0.0146832			Spata13	1.3829	5.40641	13.8882	0.00394356	0.0851868
Coro2b	-0.645814	7.17337	12.6877	0.000368081	0.0148288			Stc1	1.29517	5.39846	13.1278	0.00394356	0.0851868
Pcdh18	-1.39702	5.65057	12.6463	0.000376365	0.0151201			Slc29a3	1.30321	5.48622	10.3537	0.00396077	0.085417
Trpc4ap	-0.68103	7.0424	12.6299	0.00037964	0.0151815			Mgll	0.499257	7.29385	8.28664	0.00399383	0.0859877
Vamp2	-0.346063	9.55158	12.6323	0.000379142	0.0151815			Gm8121	1.08799	5.70111	8.25844	0.00405634	0.0868676
St8sia1	-1.04907	6.16384	12.5958	0.000386627	0.0153923			Gm2830	0.693907	6.53185	8.23218	0.00411545	0.0878636
Chn1	-0.517349	10.1598	13.8447	0.000386682	0.0153923			Rnd2	0.736436	6.41304	8.18748	0.0042181	0.0891917
Rps6kl1	-1.05769	6.14925	12.5767	0.000390596	0.0155244			Ninj2	1.39845	5.46301	11.7256	0.00425267	0.0892598
Atp5g3	-0.368403	9.15955	12.5563	0.000394874	0.0156705			Gm44541	1.27803	5.45532	10.5948	0.00425267	0.0892598
Dapk1	-0.725931	6.8775	12.5483	0.000396591	0.0157148			1700047M11Rik	1.25158	5.45441	10.2581	0.00425267	0.0892598
Gabrb1	-0.576349	7.45189	12.488	0.000409577	0.0161801			Rrp9	1.23385	5.44948	10.2626	0.00425267	0.0892598
Ap1ar	-0.654608	7.11521	12.4668	0.000414267	0.016316			Cox6a2	1.11699	5.65775	8.17152	0.00425536	0.0892598
Gdi2	-0.438878	8.31945	12.4636	0.000414976	0.0163193			Rps12-ps4	1.15881	5.5441	8.34768	0.00430028	0.0899128
Ppp2r1a	-0.45614	8.15052	12.4601	0.000415737	0.0163246			Papd4	1.39239	5.43394	12.6667	0.00431363	0.0899754
Cacnb1	-0.695745	6.97108	12.4511	0.000417755	0.0163791			Gm26782	1.38705	5.43383	12.6195	0.00431363	0.0899754
Rps4l	-1.15246	5.99489	12.4087	0.000427339	0.0166797			Tmem164	1.30086	5.43041	11.6952	0.00431363	0.0899754
Tyro3	-0.646038	7.14339	12.3982	0.000429751	0.0167487			Tyrobp	0.93951	5.96657	8.12903	0.00435625	0.0905747
Zbtb24	-1.61128	5.47016	15.6365	0.000435505	0.0168972			Gm36964	0.6667	6.60228	8.12728	0.00436045	0.0905897
Onecut3	-1.60665	5.46798	15.6778	0.000435505	0.0168972			Gm44768	0.938495	5.96633	8.12322	0.00437023	0.0906241
Tubb2a	-0.360726	9.24248	12.3389	0.000443634	0.0171615			Ctxn2	0.86416	6.10741	8.11304	0.00439484	0.0907205
Fam168b	-0.514318	7.75144	12.3097	0.000450622	0.0173803			Cmtm5	0.847843	6.14865	8.06553	0.00451159	0.091684
Map3k4	-1.15102	5.98972	12.2976	0.000453554	0.0174418			Gm28439	0.603791	6.79774	8.05133	0.00454707	0.0920396
Sema6b	-0.794386	6.66798	12.2979	0.00045347	0.0174418			Abat	0.486653	7.3206	8.03921	0.00457759	0.0925206
Gm996	-0.87584	6.47105	12.2822	0.000457302	0.01756			Ift46	0.558453	6.98712	8.02004	0.0046263	0.093216
Gpatch4	-1.406	5.61237	12.2534	0.000464419	0.0177289			mt-Ts2	0.437933	7.61119	8.02028	0.00462598	0.093216
Ap2m1	-0.463503	8.07896	12.2387	0.000468084	0.0178426			Hba-a2	0.61236	6.77773	7.96157	0.00477819	0.09574
Got1	-0.414371	8.51159	12.2322	0.000469732	0.0178793			Tnfsf12	1.12533	5.54495	7.95882	0.00478542	0.095755
Actl6b	-0.56189	7.47595	12.2199	0.000472904	0.0179476			Gm10221	0.449078	7.50557	7.95745	0.00478904	0.095755
Psmb2	-0.748616	6.78607	12.179	0.000483308	0.0182893			Rwdd1	0.833931	6.13676	7.94382	0.00482527	0.0964055
Clcn1	-1.52467	5.35432	27.959	0.000494011	0.0186132			Fam234a	1.1324	5.62991	8.10303	0.00487196	0.0967915
Gm10643	-1.51085	5.35358	27.9169	0.000494011	0.0186132			Gm20430	0.621621	6.73246	7.92923	0.0048643	0.0967915
Zfp418	-1.50964	5.35356	27.917	0.000494011	0.0186132			Gm15793	0.932166	5.95675	7.92139	0.00488542	0.0969389
Atp2a2	-0.327968	9.80289	12.124	0.000497769	0.0187277			Gm14633	0.554934	6.9813	7.90027	0.00494279	0.0976568
Nceh1	-0.55885	7.4788	12.1182	0.00049934	0.0187598			Rpl39	0.410517	7.78498	7.88623	0.0049813	0.0982431
Pde1a	-0.491564	7.85205	12.1012	0.000503968	0.0188522			Ftl1-ps1	1.05165	5.73243	7.88453	0.00498599	0.0982613
Ostm1	-0.745475	6.78765	12.0951	0.000505552	0.0188843			Actl6a	1.07346	5.69338	7.86709	0.00503432	0.0987659
Nrp1	-1.18162	5.92598	12.0839	0.000508592	0.0189436			Cisd2	0.683092	6.50707	7.86801	0.00503176	0.0987659
Cacna1i	-0.872869	6.44989	11.9847	0.000536415	0.019851			Golga7	1.05054	5.73614	7.86237	0.00504747	0.0988007
Rbbp7	-0.586893	7.32708	11.9567	0.000544518	0.0201094			Lap3	0.796522	6.22615	7.79068	0.00525168	0.101729
Epha7	-0.513191	7.76901	11.9943	0.000551953	0.0203264			mt-Tw	0.355648	8.51438	7.83552	0.0052902	0.102105
Zfp58	-1.58013	5.43063	17.012	0.000570383	0.0209164			Gm14407	0.883052	6.02411	7.7617	0.00533661	0.102763
Zfp354a	-1.49123	5.51046	13.501	0.000571523	0.0209288			S100a1	0.601627	6.77171	7.74227	0.00539434	0.103569
Ncln	-0.920638	6.33814	11.8435	0.000578636	0.02113			Frmd4a	0.950575	5.90035	7.71283	0.00548303	0.104963
Faim2	-0.459276	8.0463	11.8257	0.000584189	0.0213029			Hck	1.36033	5.36994	15.8804	0.00561883	0.106406
Gm8566	-0.852577	6.47842	11.7835	0.000597609	0.0217012			Gm44421	1.35499	5.3702	15.7504	0.00561883	0.106406
Dll1	-1.60235	5.39692	19.6963	0.000607586	0.0219498			Oprk1	1.30354	5.36755	15.4655	0.00561883	0.106406
Ndufa12	-0.490967	7.8235	11.7533	0.000607365	0.0219498			Gm6756	1.27157	5.36648	15.1788	0.00561883	0.106406
Tprgl	-0.441076	8.18223	11.7493	0.000608665	0.0219498			Gstcd	1.26837	5.36561	15.2776	0.00561883	0.106406
Arf1	-0.372585	8.8835	11.7552	0.000606739	0.0219498			Xkr8	1.26692	5.3664	15.1644	0.00561883	0.106406
Wdr73	-1.10814	6.00712	11.7388	0.000612104	0.022013			Gm7329	1.24024	5.364	15.1332	0.00561883	0.106406
Ctnnb1	-0.366326	8.98992	11.7149	0.000620044	0.0222678			Cbln4	0.88447	6.02809	7.67089	0.00561193	0.106406
Gpc1	-0.752774	6.72718	11.711	0.000621343	0.0222837			Gm15843	0.677882	6.49931	7.63218	0.00573365	0.108015
Hebp1	-0.716353	6.83409	11.7023	0.000624235	0.022326			Gm6630	1.20374	5.49595	9.01215	0.00581744	0.109121
Psd	-0.432352	9.14229	12.1038	0.000628467	0.0224159			Dxo	1.15124	5.48909	8.47817	0.00581744	0.109121
Tspoap1	-0.881964	6.40132	11.6854	0.000629939	0.0224377			Fgf1	0.885058	6.00924	7.59782	0.00584396	0.109382
Gatsl2	-0.828996	6.51761	11.6031	0.000658431	0.0233737			Rps27	0.315739	8.67997	7.58327	0.0058913	0.110032
Fam84a	-0.747699	6.72778	11.6	0.000659525	0.0233737			Mpc1-ps	1.07556	5.62586	7.58016	0.00590149	0.110143
Os9	-0.653947	7.03798	11.5992	0.000659804	0.0233737			Pnp	0.935167	5.91742	7.57803	0.00590858	0.110196
Zc3h18	-1.14299	5.94798	11.5891	0.000663413	0.0234697			Elovl5	0.790674	6.20586	7.54818	0.00600712	0.111313
Ubl4a	-0.823223	6.52199	11.5699	0.000670289	0.0236808			Adk	0.715241	6.37658	7.49152	0.00619909	0.113663
Tmem130	-0.685667	6.92469	11.5372	0.000682188	0.0240361			Vbp1	0.556531	6.9	7.48517	0.00622097	0.113984
Gm9780	-1.37573	5.59269	11.4972	0.000697009	0.0244921			Tceal9	0.507565	7.11718	7.4684	0.00627918	0.11497
Ocel1	-1.34542	5.6402	11.4987	0.000696477	0.0244921			Ppp1r16b	0.535528	7.00729	7.46657	0.00628558	0.115006
Polr2c	-0.790703	6.6017	11.4923	0.000698869	0.0245244			Zic1	0.795019	6.17948	7.4572	0.00631839	0.115262
Hnrnpl	-0.67052	6.95157	11.4507	0.00071469	0.0250122			Fnbp1	0.734745	6.33272	7.45726	0.00631815	0.115262
Slitrk3	-0.753692	6.69107	11.4127	0.000729462	0.0253878			Fxyd6	0.701097	6.41403	7.45778	0.00631633	0.115262
Rtn3	-0.307866	10.0567	11.402	0.000733651	0.0253878			Gfra1	1.01011	5.7631	7.4535	0.00633137	0.115318
Lrfn2	-1.24273	5.7856	11.3698	0.000746508	0.0256735			Amd-ps3	0.955216	5.8517	7.45288	0.00633358	0.115318
Them6	-0.928198	6.28919	11.3676	0.000747371	0.0256735			Nbas	0.953882	5.86659	7.44328	0.00636744	0.115692
Sipa1l3	-0.591778	7.22779	11.3316	0.000762007	0.026005			Megf10	1.01338	5.76017	7.40272	0.00651258	0.117592
Gm27029	-1.52179	5.45502	14.7361	0.000764583	0.0260588			Fut10	1.24684	5.47764	9.47737	0.00659596	0.118523
Dhodh	-1.23793	5.78286	11.2934	0.000777846	0.0264667			Fgd6	1.14318	5.46821	8.46832	0.00659596	0.118523
Htr1a	-0.840316	6.45339	11.2723	0.000786737	0.0266744			Sult1a1	1.13454	5.47041	8.32875	0.00659596	0.118523
Fxyd7	-0.693771	6.8728	11.2698	0.00078779	0.0266754			Rpl32	0.320035	8.54814	7.34957	0.00670794	0.120211
Gpd1	-0.741539	6.72041	11.2542	0.000794458	0.0268663			Eef1a1	0.283279	9.13417	7.31321	0.006845	0.12169
Cpt1c	-0.731029	6.73482	11.2194	0.000809491	0.0273038			Rps23-ps2	0.472	7.2739	7.29947	0.00689757	0.122424
Kidins220	-0.514452	7.61003	11.2142	0.000811751	0.0273447			Tpt1-ps3	0.493986	7.15903	7.28391	0.00695754	0.12332
Ehmt2	-0.627581	7.09329	11.2093	0.000813907	0.0273513			Rassf8	1.03399	5.68792	7.26652	0.00702524	0.124152
Aacs	-0.98871	6.16166	11.2002	0.000817901	0.0274409			Prr5l	1.13111	5.58602	7.78728	0.00719507	0.126158
Faah	-0.659276	6.96555	11.1853	0.000824495	0.0275957			Gm11223	1.10572	5.58039	7.54136	0.00719507	0.126158
Gm5881	-1.24617	5.76711	11.1613	0.000835246	0.0279197			Gm10123	0.670498	6.44621	7.22058	0.00720731	0.126288
Dmtn	-0.47937	7.81311	11.1428	0.000843579	0.0280902			Gm7493	1.25381	5.39342	12.1902	0.00726662	0.126731
Tcp1	-0.497148	7.70424	11.1289	0.000849956	0.0282665			Ccdc159	1.25209	5.39247	12.1595	0.00726662	0.126731
Mtx1	-1.03569	6.07468	11.1166	0.000855593	0.0284177			Trim56	1.24863	5.39168	12.162	0.00726662	0.126731
Myl6b	-1.45548	5.48584	12.9669	0.000889153	0.0294948			Gm8357	1.17974	5.44404	9.44939	0.00726075	0.126731
Dlgap3	-0.408405	8.37044	11.0396	0.000891891	0.029548			Nme2	1.16215	5.44331	9.27331	0.00726075	0.126731
Fam210b	-0.885005	6.34478	11.0278	0.000897591	0.0296991			Cort	0.905411	5.89641	7.20819	0.00725729	0.126731
Cdk5r2	-0.479056	7.79287	11.0143	0.00090412	0.0298772			Pdcd5-ps	0.77227	6.18502	7.20048	0.00728848	0.126942
Ccar2	-1.17278	5.85143	11.0047	0.000908829	0.0299948			mt-Tr	0.444574	7.42048	7.19732	0.00730157	0.127085
Kpna4	-0.563099	7.33341	10.9856	0.000918266	0.030268			Dock5	1.29248	5.42319	11.3486	0.00760713	0.127265
Mink1	-0.506753	7.60734	10.9726	0.000924724	0.0304039			Slc13a5	1.2682	5.42154	11.137	0.00760713	0.127265
Tmem94	-1.22324	5.78002	10.9485	0.000936811	0.0307278			Gm4654	1.23918	5.42034	10.8636	0.00760713	0.127265
Qsox2	-1.14441	5.88812	10.9483	0.00093693	0.0307278			Eif4ebp1	1.20609	5.41852	10.5069	0.00760713	0.127265
Mkl2	-0.518498	7.5467	10.9344	0.000943961	0.0308632			Zfp791	1.206	5.42014	10.4837	0.00760713	0.127265
Abr	-0.410687	8.29751	10.9321	0.000945128	0.0308632			Gm12182	1.17628	5.41385	10.3221	0.00760713	0.127265
Nfkb2	-1.41458	5.50787	12.2194	0.000951714	0.0309788			Foxd2os	1.15878	5.32479	20.8251	0.00760962	0.127265
Sde2	-1.18841	5.825	10.9123	0.000955275	0.0309881			Mmp2	1.10725	5.32244	23.1014	0.00760962	0.127265
Atp1a1	-0.417021	8.25516	10.9148	0.000954006	0.0309881			Adra1a	1.10362	5.32235	23.1153	0.00760962	0.127265
Mchr1	-1.07797	5.97838	10.8621	0.000981551	0.0317518			Spi1	1.08703	5.32166	23.0784	0.00760962	0.127265
Dynll2	-0.355724	8.96258	10.8572	0.000984122	0.0317956			Ccdc103	1.0867	5.32162	23.068	0.00760962	0.127265
Ppt1	-0.611669	7.12134	10.8385	0.000994157	0.0319499			Gm13217	1.08668	5.32162	23.0692	0.00760962	0.127265
Tardbp	-0.570954	7.27701	10.8368	0.000995025	0.0319499			Gm17634	1.08484	5.32156	23.0705	0.00760962	0.127265
Atp5a1	-0.306213	9.89178	10.8108	0.00100914	0.0322837			Gm10564	1.08019	5.32134	23.0526	0.00760962	0.127265
Gm2225	-0.830365	6.44434	10.8016	0.00101415	0.0322912			Gm44863	1.07871	5.32127	23.0486	0.00760962	0.127265
Brinp2	-0.823648	6.4507	10.8008	0.00101458	0.0322912			P2ry14	1.07529	5.32106	23.015	0.00760962	0.127265
Nrxn2	-0.472177	7.8225	10.799	0.00101556	0.0322912			Tpbgl	1.07336	5.32101	23.0232	0.00760962	0.127265
Sult5a1	-1.42791	5.34599	27.1406	0.0010208	0.0323787			Aldh3a1	1.06717	5.32074	23.0051	0.00760962	0.127265
3222401L13Rik	-1.40715	5.34491	27.0778	0.0010208	0.0323787			Ube2l3-ps1	1.06572	5.32062	22.9855	0.00760962	0.127265
Gm10800	-1.53744	5.42445	16.2118	0.00103474	0.0326586			Gm13518	1.06229	5.32054	22.9982	0.00760962	0.127265
Daglb	-0.726032	6.71082	10.7623	0.00103589	0.0326586			Gm42993	1.06129	5.3205	22.9956	0.00760962	0.127265
Ube2m	-0.452044	7.93915	10.7654	0.00103415	0.0326586			1700124L16Rik	1.06108	5.32047	22.9905	0.00760962	0.127265
Grasp	-0.802143	6.5011	10.7525	0.0010414	0.0327531			Clec7a	1.05952	5.32038	22.978	0.00760962	0.127265
Psmc1	-0.623603	7.05407	10.7082	0.00106663	0.0334661			Tbc1d12	1.05946	5.60088	7.13974	0.00753946	0.127265
Ctnnd1	-1.19936	5.77864	10.6606	0.00109443	0.0340921			Fblim1	1.05604	5.3202	22.9589	0.00760962	0.127265
Sin3b	-0.657354	6.91614	10.6612	0.0010941	0.0340921			RP23-58D1.2	1.05571	5.32021	22.9684	0.00760962	0.127265
Arpc4	-0.568251	7.25796	10.6612	0.00109411	0.0340921			Gm38115	1.05331	5.32013	22.9699	0.00760962	0.127265
Jph3	-0.486222	7.67965	10.6622	0.00109354	0.0340921			9330171B17Rik	1.05223	5.32006	22.9574	0.00760962	0.127265
Nt5dc3	-0.563259	7.28975	10.6573	0.00109639	0.0341123			H2-DMb1	1.05126	5.32001	22.9542	0.00760962	0.127265
Ncbp1	-0.8991	6.2717	10.6536	0.00109856	0.0341391			Gm13359	1.04653	5.31981	22.9433	0.00760962	0.127265
Elmod1	-0.398898	8.3602	10.6452	0.00110358	0.0342542			Gm16701.1	1.04567	5.31979	22.9451	0.00760962	0.127265
Smap2	-0.560098	7.29797	10.6364	0.00110884	0.0343768			Olfr316	1.04447	5.31966	22.9164	0.00760962	0.127265
Tmem87b	-0.98049	6.12006	10.5757	0.00114586	0.035231			Gm12582	1.04132	5.3195	22.8987	0.00760962	0.127265
Gm19244	-1.54019	5.39113	18.425	0.00115692	0.035398			Gm13349	1.04025	5.31951	22.9195	0.00760962	0.127265
Cdc23	-1.03173	6.03677	10.5579	0.00115698	0.035398			Smarca5-ps	1.03786	5.31938	22.9029	0.00760962	0.127265
Tra2a	-0.763111	6.59222	10.5561	0.00115808	0.035398			Gm13559	1.0378	5.31934	22.8873	0.00760962	0.127265
Camsap2	-0.555363	7.30697	10.5644	0.00115287	0.035398			Gm26575	1.03715	5.31938	22.9151	0.00760962	0.127265
Rap2b	-0.66523	6.86939	10.5523	0.00116043	0.0354285			Pgam1-ps1	1.02958	5.31899	22.8728	0.00760962	0.127265
Suds3	-0.597185	7.13651	10.546	0.00116441	0.0355085			Lpxn	1.0295	5.31892	22.847	0.00760962	0.127265
St3gal5	-0.664787	6.87914	10.5399	0.00116829	0.0355849			Chodl	1.02614	5.31885	22.8713	0.00760962	0.127265
Lingo1	-0.412943	8.21497	10.4955	0.00119668	0.0364074			C230034O21Rik	1.02347	5.31868	22.8414	0.00760962	0.127265
Ddx5	-0.344455	9.00602	10.481	0.00120613	0.0366098			Gemin4	1.02035	5.31858	22.8488	0.00760962	0.127265
Rbfox1	-0.341788	9.05016	10.4809	0.00120615	0.0366098			Gm26664	1.00963	5.31805	22.8037	0.00760962	0.127265
Slc25a1	-0.91482	6.23507	10.4721	0.0012119	0.0367417			Rnf144a	1.00934	5.72752	7.1477	0.0075061	0.127265
Gm11249	-1.3019	5.57637	10.448	0.00122783	0.0370952			Fam72a	1.00343	5.31776	22.7809	0.00760962	0.127265
Usp7	-0.6336	6.97474	10.4495	0.00122688	0.0370952			Rps6ka3	0.889242	5.94494	7.13329	0.00756663	0.127265
Atp5b	-0.293393	10.1103	10.4483	0.00122763	0.0370952			Dip2a	0.844871	6.05267	7.18371	0.00735697	0.127265
Kif21b	-1.08146	5.9449	10.4305	0.00123952	0.0373617			Metrn	0.704326	6.3641	7.16358	0.00743992	0.127265
Pcbp1	-0.473885	7.7514	10.4325	0.00123821	0.0373617			Aldh1a1	0.664552	6.47938	7.13242	0.00757032	0.127265
Mdga1	-0.976364	6.10777	10.4217	0.00124547	0.0374977			Gm7866	0.383511	7.83077	7.14746	0.00750709	0.127265
Atxn10	-0.416007	8.18009	10.4183	0.00124773	0.0375226			Cacng4	1.01451	5.69905	7.08525	0.00777217	0.129072
Rragb	-0.650902	6.91285	10.409	0.00125403	0.0376253			Gm4076	0.762849	6.20815	7.07988	0.00779548	0.129377
Rae1	-0.788319	6.50275	10.3964	0.00126261	0.0378391			Gm9625	0.755279	6.22308	7.06201	0.00787362	0.129747
Inpp5a	-0.739569	6.63551	10.391	0.00126634	0.0379073			Cd82	1.00528	5.73914	7.05662	0.00789734	0.12991
Dpy19l3	-0.929468	6.19914	10.3878	0.00126852	0.037929			Daam1	0.742998	6.24763	7.02452	0.00804016	0.131513
Atf7ip	-0.802554	6.46697	10.3089	0.00132396	0.0394059			Rps24	0.303701	8.68199	6.98481	0.00822051	0.133875
Agap3	-0.468003	7.76118	10.3067	0.00132554	0.0394079			Trp53inp2	0.517402	7.01304	6.96036	0.00833362	0.135378
Snap47	-0.39292	8.37336	10.3031	0.00132806	0.0394379			Pacsin2	0.94077	5.82526	6.95858	0.00834189	0.135428
Itga6	-1.464	5.45196	13.7043	0.00133526	0.0395783			Gng13	0.479595	7.17291	6.95257	0.00836996	0.135715
Gria3	-0.433762	7.99537	10.2924	0.00133582	0.0395783			Arhgap5	0.452877	7.30701	6.93069	0.00847295	0.137129
Spock2	-0.403827	8.27614	10.2853	0.00134095	0.03964			Rpl26	0.317049	8.47166	6.92061	0.00852087	0.137734
Ppp1ca	-0.447005	7.92028	10.2771	0.00134696	0.0397727			Phf6	0.878985	5.91884	6.89575	0.00864018	0.139133
Camk2a	-0.309807	9.58958	10.212	0.00139655	0.0406841			Mfge8	0.543597	6.88096	6.89667	0.00863572	0.139133
Fuk	-1.24114	5.69111	10.2009	0.00140378	0.0408455			Gm45380	0.934336	5.82219	6.88384	0.00869791	0.139557
Sesn1	-0.729983	6.63393	10.199	0.00140522	0.0408455			Fam222a	1.08668	5.55995	7.21244	0.00871544	0.139581
Dync1h1	-0.521266	7.44757	10.1861	0.00141506	0.0410856			Prkg2	1.07615	5.55922	7.11422	0.00871544	0.139581
Tmem132b	-0.791519	6.48103	10.1798	0.00141986	0.0411791			Gm16570	1.06921	5.55169	7.12867	0.00871544	0.139581
G3bp2	-0.400209	8.27958	10.1757	0.00142305	0.0412259			Gm10136	0.468217	7.20951	6.87183	0.00875656	0.140067
Dynlrb1	-0.415203	8.12915	10.1679	0.00142908	0.0413087			Rps12-ps24	0.689795	6.36218	6.85314	0.00884862	0.14128
Zc3h15	-0.534675	7.35801	10.163	0.00143297	0.0413753			Nup98	0.920972	5.83888	6.84462	0.00889094	0.141609
Cherp	-0.785966	6.48102	10.142	0.00144934	0.0418017			Gm7429	0.713382	6.29183	6.84487	0.0088897	0.141609
Grm2	-1.26494	5.62578	10.1334	0.00145606	0.0418105			Gm3650	1.11266	5.4867	7.83432	0.00941013	0.142067
Gabrb3	-0.38683	8.37991	10.0938	0.00148772	0.0426255			Cyp4f15	1.10382	5.48648	7.75101	0.00941013	0.142067
Kcnd1	-1.44157	5.47388	12.6602	0.0015072	0.0429772			Gm24265	1.07462	5.48464	7.46265	0.00941013	0.142067
Rab4b	-1.40975	5.47829	12.1823	0.0015072	0.0429772			Pdzrn3	1.0459	5.55511	6.82794	0.00897432	0.142067
Gm29704	-1.39613	5.47296	12.0919	0.0015072	0.0429772			Gpx8	1.04499	5.55777	6.79088	0.00916254	0.142067
Fbxl6	-1.33923	5.54959	10.7908	0.00150793	0.0429772			Sox6	1.02575	5.61967	6.74436	0.00940451	0.142067
Smarca4	-0.593941	7.09872	10.0567	0.00151794	0.0431829			Npc1	0.802286	6.09847	6.81936	0.00901758	0.142067
Pdap1	-0.541445	7.3183	10.0557	0.00151877	0.0431829			Gm7363	0.626966	6.54489	6.83128	0.00895757	0.142067
Ntrk3	-0.495258	7.54899	10.0492	0.00152419	0.0432901			Dlg1	0.563388	6.76156	6.77421	0.00924851	0.142067
Cpeb1	-0.817199	6.40146	10.0468	0.00152618	0.0432994			Gm10154	0.481809	7.12114	6.77115	0.0092644	0.142067
Zfand1	-1.18422	5.7459	10.0351	0.00153583	0.0434315			Prdx6	0.355266	8.00187	6.7471	0.0093901	0.142067
Tmsb10	-0.377109	8.46976	10.0284	0.00154164	0.0435484			Gm3940	0.988515	5.68218	6.73803	0.00943794	0.142158
Ppp3cb	-0.333266	9.05822	10.0252	0.00154417	0.0435728			Gng5	0.844071	5.97044	6.68656	0.00971431	0.14548
Pdss2	-1.18909	5.74215	10.0228	0.0015462	0.0435829			Tmem47	0.520525	6.92197	6.64581	0.00993899	0.148334
Cdk17	-0.494501	7.5322	10.0072	0.00155943	0.0439081			Cstb	0.81102	6.03558	6.64127	0.00996434	0.148577
Gm5356	-1.34658	5.49893	11.2215	0.00157496	0.0442647			Gm12918	0.388457	7.689	6.64086	0.00996667	0.148577
Agtpbp1	-0.454701	7.79156	9.97421	0.00158751	0.0442647			Rpl26-ps4	0.937177	5.76944	6.61121	0.010134	0.150127
Srrd	-0.989802	6.06284	9.95538	0.00160388	0.0445345			Otud7b	0.790225	6.09403	6.60063	0.0101944	0.150508
Rbm6	-0.96455	6.09671	9.956	0.00160329	0.0445345			Kcnip3	0.630287	6.5084	6.59304	0.0102379	0.151065
Podxl2	-0.642861	6.89629	9.93012	0.00162598	0.0451002			Ndp	1.02019	5.55272	6.57778	0.010326	0.152063
Rprml	-0.480252	7.61179	9.92847	0.00163025	0.0451226			Sema6a	0.948461	5.75605	6.57729	0.0103289	0.152063
Psmb3	-0.726976	6.61934	9.91044	0.00164346	0.0454402			Gpkow	0.899859	5.85425	6.558	0.0104414	0.153374
Slc2a8	-1.24233	5.63603	9.90144	0.00165152	0.0455662			Ptgds	0.388571	9.48164	6.88569	0.0104618	0.153586
Sez6l2	-0.350935	8.78379	9.88726	0.00166429	0.0458701			Pigz	1.13438	5.53276	7.7655	0.0105211	0.153938
Syt5	-0.548766	7.26438	9.86238	0.00168695	0.0464455			Kif26b	1.11304	5.53318	7.55336	0.0105211	0.153938
Pitpnm2	-0.745539	6.57532	9.85704	0.00169186	0.0465314			Gm10020	1.06446	5.52739	7.10172	0.0105211	0.153938
Rrp1	-0.521137	7.39054	9.84735	0.00170079	0.0466786			Crhbp	0.933628	5.76593	6.54517	0.010517	0.153938
Exoc6b	-0.550271	7.23916	9.83141	0.00171559	0.0470353			Pcp4	0.310663	8.44121	6.53138	0.0105989	0.154815
Ppif	-1.0348	5.96255	9.7917	0.00175304	0.047944			Atp6v1a	0.269303	9.09683	6.53001	0.010607	0.154847
Clstn2	-0.55149	7.23074	9.79043	0.00175425	0.047944			Lgi3	0.572073	6.7148	6.52523	0.0106356	0.154905
Odam	-2.24788	5.43194	11.6097	0.00175892	0.0480213			Gprc5b	0.545042	6.80051	6.50817	0.0107381	0.155801
Rasgef1a	-0.383477	8.35138	9.77325	0.00177072	0.0482425			Gm14328	0.929089	5.7684	6.50296	0.0107696	0.156171
Ppp2r5d	-0.77632	6.47345	9.76464	0.00177903	0.0484182			Cdh19	1.17641	5.46827	8.49579	0.0108806	0.157169
Nbea	-0.364074	8.56578	9.74984	0.00179342	0.0487589			Rpl31-ps13	1.12628	5.45894	8.23109	0.0108806	0.157169
Sart3	-1.05342	5.92985	9.74485	0.00179829	0.0488403			Pros1	1.11181	5.46219	7.98403	0.0108806	0.157169
Myo5b	-0.93618	6.12321	9.73381	0.00180911	0.0490833			Cald1	0.985524	5.67557	6.48696	0.010867	0.157169
Ralyl	-0.517625	7.38766	9.72298	0.00181982	0.0492711			Crispld2	1.23441	5.3609	14.3885	0.0109914	0.157494
Ssbp4	-0.611763	6.96372	9.71599	0.00182674	0.0494073			Psmb8	1.22845	5.35938	14.5511	0.0109914	0.157494
Gm8355	-0.346303	8.78181	9.7059	0.0018368	0.0496279			Klf11	1.20684	5.3591	14.3221	0.0109914	0.157494
								Trim65	1.20217	5.35888	14.2933	0.0109914	0.157494
Gm37985	-1.46582	5.4164	15.1215	0.00186876	0.0504391			Gm7432	1.17641	5.35775	14.0999	0.0109914	0.157494
Rnf2	-0.769985	6.47332	9.63719	0.00190679	0.0512909			Gm13212	1.13983	5.35592	13.8706	0.0109914	0.157494
Sae1	-0.763847	6.48837	9.63583	0.00190821	0.0512909			Slc16a9	1.12899	5.35483	13.8214	0.0109914	0.157494
Prkce	-0.358199	8.61194	9.63429	0.00190981	0.0512909			Olfml3	1.00971	5.59524	6.47743	0.0109254	0.157494
Coil	-0.988293	6.03071	9.62323	0.00192134	0.0514851			Phgdh	0.98349	5.67335	6.46267	0.0110165	0.157734
Apex1	-0.702093	6.66345	9.61498	0.00192999	0.0516639			Gna12	0.614109	6.55422	6.44958	0.0110979	0.158483
Ncoa1	-0.461271	7.69303	9.60071	0.00194505	0.0519604			Rpl38-ps2	0.295293	8.61769	6.43768	0.0111725	0.159181
Slc23a2	-0.724801	6.59465	9.58896	0.00195753	0.0522403			Wdyhv1	0.94776	5.71529	6.43234	0.0112062	0.159473
Anapc2	-0.741077	6.54779	9.58005	0.00196706	0.0524342			Selplg	0.906225	5.83505	6.42587	0.0112471	0.159806
Bmpr2	-0.480244	7.57463	9.5784	0.00196882	0.0524342			Nudt16	0.922557	5.77978	6.42342	0.0112626	0.15994
Bex3	-0.412934	8.05334	9.54852	0.00200113	0.0531861			Dio2	0.965977	5.69505	6.41618	0.0113086	0.160368
Sel1l	-0.426619	7.93584	9.54576	0.00200415	0.053212			Vezf1	0.818935	5.9891	6.41577	0.0113112	0.160368
Homez	-1.17947	5.70231	9.54341	0.00200672	0.053226			Pgrmc1	0.396033	7.55835	6.37749	0.0115577	0.163242
Crmp1	-0.434388	7.85727	9.53695	0.0020138	0.0533319			Rpl10	0.344274	7.99052	6.37645	0.0115645	0.163249
Rnf167	-0.660781	6.77935	9.53386	0.00201718	0.0533408			Ptpro	0.88381	5.83721	6.3407	0.0118	0.165078
Bcap31	-0.690805	6.69511	9.51954	0.00203298	0.0537042			Dock4	0.534088	6.78516	6.3417	0.0118053	0.165078
Zfp579	-1.16692	5.72745	9.50768	0.00204617	0.0539977			Selenoh	0.756864	6.11645	6.31201	0.0119924	0.16733
Tusc1	-1.10737	5.8163	9.4934	0.00206215	0.0542915			Gm5312	0.688264	6.28213	6.31165	0.0119948	0.16733
Gdpd1	-0.713395	6.61325	9.49031	0.00206563	0.0542915			Iscu	0.617296	6.48287	6.30157	0.0120632	0.168195
Prkcsh	-0.720164	6.6036	9.48554	0.00207103	0.0543239			Bach1	1.15551	5.43986	8.89858	0.0122794	0.169847
Scn2a	-0.40288	8.11895	9.48711	0.00206923	0.0543239			Gm11560	1.14071	5.43748	8.83532	0.0122794	0.169847
Qrsl1	-1.22359	5.61792	9.47536	0.00208253	0.0545159			2810002D19Rik	1.12764	5.43584	8.73911	0.0122794	0.169847
Lefty1	-0.685017	6.6896	9.47625	0.00208153	0.0545159			Cbx3-ps7	1.11239	5.43366	8.63405	0.0122794	0.169847
Rnmt	-0.7111	6.61853	9.45988	0.00210018	0.0549227			Filip1	1.107	5.43699	8.48429	0.0122794	0.169847
Gdf9	-1.31269	5.33712	25.9571	0.00212214	0.0549475			Folh1	1.08604	5.43382	8.33678	0.0122794	0.169847
Gm20390	-1.30885	5.33698	25.9537	0.00212214	0.0549475			Sod3	1.08396	5.43507	8.28185	0.0122794	0.169847
Rhod	-1.30057	5.33656	25.9232	0.00212214	0.0549475			Ang	1.06187	5.43403	8.08123	0.0122794	0.169847
RP24-370M23.1	-1.30047	5.33651	25.9152	0.00212214	0.0549475			Abhd3	0.830098	5.95531	6.26572	0.0123097	0.170176
Zmynd10	-1.29613	5.33636	25.9143	0.00212214	0.0549475			Utp11	0.866861	5.86387	6.25806	0.0123631	0.170823
BC025920	-1.29504	5.3363	25.9092	0.00212214	0.0549475			Gm7206	0.385275	7.61057	6.256	0.0123774	0.17093
Gm13761	-1.28816	5.33595	25.8859	0.00212214	0.0549475			Acsl6	0.470885	7.08626	6.2294	0.0125647	0.172988
Il34	-1.15262	5.74622	9.45344	0.00210757	0.0549475			Gm24270	1.09867	5.50931	7.41378	0.0126381	0.173336
Syf2	-0.715241	6.61456	9.42645	0.00213881	0.0550495			RP24-338A5.3	1.06827	5.50497	7.15135	0.0126381	0.173336
Prnp	-0.406092	10.0102	10.0026	0.00213653	0.0550495			Gm15921	1.04648	5.50226	6.95301	0.0126381	0.173336
Uba2	-0.599955	6.98866	9.40974	0.00215839	0.0554988			Trmt13	1.04154	5.50085	6.91648	0.0126381	0.173336
Arhgef25	-0.482974	7.51773	9.40034	0.00216975	0.0555844			Firre	1.02911	5.50124	6.78436	0.0126381	0.173336
Chp1	-0.508043	7.39397	9.39388	0.00217714	0.0557061			Nr2f2	0.712809	6.21321	6.2099	0.0127039	0.174056
Smim3	-1.14778	5.74484	9.38982	0.00218196	0.0557748			Negr1	0.41844	7.36388	6.17828	0.0129329	0.176729
Hars	-0.619899	6.90577	9.36538	0.00221125	0.0564129			Kcnj16	0.969678	5.62905	6.17681	0.0129436	0.176783
Xpnpep1	-0.77925	6.4163	9.35423	0.00222474	0.0567012			Sarnp	0.833249	5.91546	6.15709	0.0130887	0.178298
Arl1	-0.408661	8.04599	9.35245	0.0022269	0.0567012			Guk1	0.420464	7.33231	6.15284	0.0131202	0.178541
Inpp5f	-0.582329	7.04137	9.35028	0.00222955	0.0567132			Mlc1	0.497713	6.93572	6.14563	0.0131738	0.178834
Mon1a	-1.02607	5.938	9.32377	0.00226204	0.0573717			Dnajc6	0.385593	7.57524	6.1459	0.0131718	0.178834
Exoc3	-0.687249	6.67848	9.31772	0.00226952	0.0573939			Gm16485	1.19854	5.41355	10.1009	0.0132945	0.178854
Puf60	-0.590499	7.01298	9.31864	0.00226838	0.0573939			8030445P17Rik	1.19368	5.38671	11.023	0.0132895	0.178854
Kdelr1	-0.675391	6.71096	9.29426	0.00229876	0.0579648			Lnpep	1.18724	5.41408	9.96006	0.0132945	0.178854
Gm16243	-2.72083	5.50164	10.9605	0.00231295	0.058174			Plk5	1.17021	5.41487	9.75863	0.0132945	0.178854
Rc3h2	-0.5969	6.97645	9.28235	0.00231375	0.058174			Kcnmb2	1.1549	5.38399	10.7069	0.0132895	0.178854
Sntg2	-1.36578	5.44229	12.4524	0.00231841	0.0582349			Rps6ka6	1.15198	5.3843	10.6696	0.0132895	0.178854
Sv2a	-0.373474	8.38306	9.25928	0.00234308	0.0587981			Rhebl1	1.13563	5.38309	10.5603	0.0132895	0.178854
Diaph1	-0.814053	6.32764	9.24971	0.00235535	0.0589405			Adgre5	1.12912	5.41121	9.37929	0.0132945	0.178854
Gnaq	-0.387575	8.19656	9.23259	0.00237752	0.0593765			Dmpk	1.11677	5.38237	10.3627	0.0132895	0.178854
Mapk14	-0.678215	6.69013	9.21599	0.00239913	0.0598484			Hspe1-ps6	1.10743	5.40759	9.2853	0.0132945	0.178854
Atp2b1	-0.500709	10.3107	9.89247	0.00240101	0.0598484			Gm12760	1.09803	5.41041	9.08082	0.0132945	0.178854
Tcf4	-0.301192	9.41552	9.20224	0.00241723	0.0601953			Etv4	1.08271	5.40669	9.02505	0.0132945	0.178854
Slitrk4	-0.792611	6.36939	9.19666	0.0024246	0.0603212			Lipo3	0.996891	5.5412	6.27594	0.013301	0.178854
Slc7a14	-0.655435	6.75897	9.16365	0.00246873	0.0613561			Gucy1a3	0.831006	5.92093	6.12891	0.013299	0.178854
Camk2b	-0.360056	8.46681	9.16183	0.00247123	0.0613561			Gm20091	0.658001	6.34946	6.14018	0.0132145	0.178854
Cfl1	-0.27572	10.0738	9.1603	0.00247326	0.0613561			Gm5835	0.589217	6.55638	6.13851	0.0132269	0.178854
Ctps	-0.925237	6.10139	9.15754	0.00247699	0.0613903			Gfap	0.56427	6.6663	6.14283	0.0131947	0.178854
Rcan1	-0.898387	6.13861	9.15354	0.00248241	0.0614661			Pcdh10	0.468826	7.07015	6.12386	0.013337	0.179245
Egr1	-0.376351	8.29438	9.15135	0.00248538	0.0614814			Lamp1	0.317063	8.23402	6.1101	0.0134413	0.179997
Skp1a	-0.334299	8.81467	9.13689	0.00250511	0.061871			Tinf2	0.978426	5.56206	6.10703	0.0134646	0.180217
Asxl3	-1.27137	5.51364	10.0102	0.00252509	0.0622864			Mtus1	0.903628	5.77787	6.10242	0.0134998	0.180318
Gm15400	-1.29241	5.49065	10.3885	0.0025889	0.0633211			Vwa5a	0.970259	5.58747	6.0976	0.0135367	0.180718
Adam19	-1.28179	5.48727	10.3188	0.0025889	0.0633211			N6amt1	0.86843	5.80784	6.09367	0.0135668	0.180935
Sik3	-0.482899	7.48952	9.08007	0.00258414	0.0633211			Gja1	0.46497	7.09628	6.09383	0.0135656	0.180935
Ptpra	-0.442323	7.74187	9.08075	0.00258317	0.0633211			Tst	0.980559	5.57041	6.08176	0.0136586	0.181499
Tspan5	-0.416028	7.92214	9.06703	0.00260263	0.0635974			RP23-396N20.1	0.960416	5.64795	6.08223	0.0136549	0.181499
Trp53	-1.20539	5.58445	9.05904	0.00261402	0.0637562			Zhx2	0.934691	5.68778	6.08293	0.0136495	0.181499
Bcr	-0.60668	6.91319	9.05336	0.00262216	0.0638949			Rps15a-ps4	0.576125	6.6054	6.08285	0.0136501	0.181499
Olfm2	-0.89783	6.13499	9.04786	0.00263006	0.0639876			Plekhh1	0.868434	5.85071	6.06459	0.013792	0.182352
A830039N20Rik	-0.734199	6.50765	9.03947	0.00264216	0.0642022			Patj	0.908658	5.75176	6.02947	0.0140691	0.185264
Gpd1l	-0.588938	6.97893	9.01022	0.00268478	0.0651772			Etnppl	0.806971	5.96072	6.01142	0.0142137	0.186697
Cdk9	-0.85662	6.21023	8.98703	0.00271906	0.0658867			Paqr8	0.503183	6.88215	6.00729	0.0142469	0.186891
Apol8	-1.19694	5.5805	8.9775	0.00273328	0.0661696			Nipa1	0.754721	6.07084	6.0038	0.0142752	0.187034
Gnaz	-0.519801	7.27027	8.9729	0.00274017	0.0662749			Gnas	0.210276	10.6797	5.98786	0.0144048	0.188448
Rsrc2	-0.578952	7.01372	8.96655	0.00274971	0.0663826			Myo10	0.787945	5.99101	5.984	0.0144363	0.188671
Cacna2d1	-0.480975	7.47095	8.9666	0.00274963	0.0663826			Fgfr2	0.808225	5.96084	5.97622	0.0145002	0.189313
Cntnap2	-0.524551	7.23778	8.95897	0.00276114	0.0665968			Ddah1	0.574925	6.58947	5.97087	0.0145442	0.1897
Tcaf1	-0.477563	7.48696	8.95411	0.0027685	0.0667127			Mid1ip1	0.57548	6.58005	5.9677	0.0145704	0.189947
Fbxw9	-1.18967	5.62737	8.94256	0.00278606	0.0670738			Pdcd2	0.843847	5.86835	5.9653	0.0145902	0.190079
RP23-261O3.5	-0.84002	6.23618	8.93599	0.00279609	0.0672532			St3gal4	0.949715	5.65039	5.95125	0.0147069	0.190912
Selenom	-0.431156	7.80375	8.93158	0.00280285	0.0673536			Sav1	0.876984	5.79	5.93868	0.0148122	0.190912
Mark4	-0.635728	6.79727	8.89687	0.00285664	0.0684145			Ttyh2	0.744764	6.11465	5.94621	0.0147491	0.190912
Dcakd	-0.630354	6.80785	8.88864	0.00286953	0.068514			Ssfa2	0.760819	6.0597	5.93181	0.0148701	0.191083
Tpm1	-0.430853	7.77269	8.87927	0.00288431	0.0687828			Atp5g2	1.039	5.47677	6.92353	0.0150691	0.193069
Lmo1	-0.650113	7.05188	9.04642	0.00289754	0.0689528			St7	1.16485	6.01015	6.10725	0.0155519	0.197509
Gpd2	-0.468556	7.53733	8.87031	0.00289849	0.0689528			Maob	0.940718	5.6507	5.85013	0.015576	0.197622
Atp2c1	-0.460143	7.58229	8.86675	0.00290416	0.0690248			Gm19246	0.930368	5.65524	5.83705	0.0156922	0.198709
Ago1	-0.850349	6.20952	8.85564	0.00292188	0.0693196			Rpl22-ps1	0.767191	6.02382	5.8235	0.0158135	0.199857
Xrn2	-0.780567	6.36258	8.84524	0.00293857	0.0696171			Pdlim2	0.926783	5.67259	5.81764	0.0158663	0.200301
Robo2	-0.625666	6.80605	8.8445	0.00293976	0.0696171			Cox7a2l	0.357271	7.72655	5.81181	0.015919	0.200704
Slc52a2	-1.1787	5.60308	8.83892	0.00294878	0.0697672			Zswim7	0.911084	5.71419	5.80853	0.0159488	0.200885
Tmed8	-1.00498	5.92324	8.8323	0.00295949	0.0698306			Gm11878	0.654039	6.3097	5.80239	0.0160045	0.201393
Sh3gl2	-0.345069	8.59287	8.83313	0.00295814	0.0698306			n-R5-8s1	0.893103	5.73848	5.79759	0.0160482	0.201845
Fndc5	-0.518035	7.24968	8.82965	0.00296378	0.0698686			Whrn	1.04398	5.525	6.69038	0.0162198	0.202241
Gmpr	-0.735881	6.46534	8.81728	0.00298395	0.070217			2310010J17Rik	1.0371	5.52585	6.61796	0.0162198	0.202241
Olfml2b	-0.975405	5.96495	8.81032	0.00299536	0.070422			Rpusd2	1.03195	5.52283	6.59876	0.0162198	0.202241
Tsen2	-1.10689	5.74984	8.80656	0.00300153	0.0705034			Wdr93	0.983141	5.31439	20.4817	0.0169795	0.202241
Cacna1a	-0.578199	7.00148	8.78382	0.00303918	0.0711954			Manba	0.980879	5.51815	6.14758	0.0162198	0.202241
Camta1	-0.382489	8.16395	8.78454	0.00303798	0.0711954			BC005561	0.965429	5.5199	5.96707	0.0162198	0.202241
Ahdc1	-0.899947	6.10586	8.77422	0.00305522	0.0712827			Mki67	0.96497	5.31364	20.4285	0.0169795	0.202241
Myrip	-0.867081	6.17556	8.77341	0.00305658	0.0712827			Magix	0.96202	5.31352	20.4284	0.0169795	0.202241
Ufd1l	-0.658711	6.70335	8.77515	0.00305366	0.0712827			Hist1h4d	0.955539	5.31325	20.4053	0.0169795	0.202241
Map3k12	-0.636265	6.7768	8.77469	0.00305443	0.0712827			Parvb	0.953746	5.60437	5.76141	0.016382	0.202241
Klf10	-0.968317	5.97256	8.75428	0.0030888	0.0719699			Rorc	0.951192	5.31306	20.3979	0.0169795	0.202241
Galt	-1.04543	5.84347	8.73483	0.00312191	0.0726117			Gm9442	0.949881	5.31299	20.3845	0.0169795	0.202241
Reep5	-0.357444	8.43845	8.73303	0.00312501	0.0726189			Nat8f1	0.947665	5.60289	5.70468	0.0169199	0.202241
B4galt3	-0.787033	6.32917	8.72967	0.00313077	0.0726879			Hist1h2bl	0.9451	5.31281	20.383	0.0169795	0.202241
Chst11	-0.842833	6.21344	8.7114	0.0031623	0.0732245			Drd2	0.939862	5.31258	20.3677	0.0169795	0.202241
Mettl23	-0.821019	6.24948	8.68895	0.00320149	0.0740661			En2	0.937361	5.31246	20.3546	0.0169795	0.202241
Brsk1	-0.477788	7.45806	8.68518	0.00320811	0.0740878			AA413626	0.929989	5.31216	20.3272	0.0169795	0.202241
Rnf112	-0.479438	7.4314	8.65863	0.0032552	0.074976			Gm29602	0.929303	5.31212	20.3315	0.0169795	0.202241
Ilf2	-0.667695	6.6487	8.64848	0.00327337	0.0752733			Cga	0.928461	5.31209	20.3351	0.0169795	0.202241
Hspa1a	-0.981099	5.9427	8.61583	0.00333259	0.0764881			Agrp	0.92766	5.31205	20.3292	0.0169795	0.202241
Gm7312	-1.38437	5.40957	13.8196	0.00335812	0.0768711			Fam166b	0.92361	5.31185	20.3062	0.0169795	0.202241
Gm12285	-1.37685	5.40813	13.7869	0.00335812	0.0768711			Atp2a1	0.922785	5.31183	20.3125	0.0169795	0.202241
Srrm2	-0.486093	7.3917	8.60453	0.00335332	0.0768711			Pmaip1	0.920861	5.31172	20.2913	0.0169795	0.202241
Golga7b	-0.698636	6.55375	8.59601	0.00336904	0.0770534			Pcdhgc4	0.919802	5.31168	20.2905	0.0169795	0.202241
RP24-361I17.1	-1.22344	5.55396	9.1234	0.00343732	0.0772736			Gm15602	0.919381	5.31168	20.2988	0.0169795	0.202241
Cyb561	-0.712281	6.52207	8.54664	0.00346165	0.0772736			Il15ra	0.916082	5.31154	20.289	0.0169795	0.202241
Rpusd1	-0.700761	6.54422	8.58379	0.00339172	0.0772736			Gm6658	0.915939	5.31153	20.2875	0.0169795	0.202241
Kcnab1	-0.580269	8.62621	9.149	0.00343395	0.0772736			Gm20656	0.9146	5.31147	20.2836	0.0169795	0.202241
Efna3	-0.575115	6.95863	8.57674	0.00340488	0.0772736			Gm12522	0.913209	5.31141	20.2811	0.0169795	0.202241
Fam219a	-0.495734	7.33819	8.57956	0.00339964	0.0772736			Dcaf12l2	0.911704	5.31133	20.2674	0.0169795	0.202241
Gm12251	-0.460515	7.52935	8.55964	0.00343702	0.0772736			Gm43167	0.910685	5.31128	20.2645	0.0169795	0.202241
Itm2b	-0.254215	10.4734	8.55833	0.00343953	0.0772736			Ano7	0.910459	5.31128	20.2686	0.0169795	0.202241
Thra	-0.291821	9.40391	8.5403	0.00347373	0.077477			Gm12722	0.908102	5.31119	20.268	0.0169795	0.202241
Rhbdd3	-1.12729	5.68075	8.53442	0.00348496	0.0775028			Matn1	0.9081	5.31114	20.2366	0.0169795	0.202241
Ubr4	-0.606013	6.85437	8.5335	0.00348673	0.0775028			Sox3	0.905963	5.31108	20.2553	0.0169795	0.202241
Gabrg2	-0.362561	8.29868	8.5242	0.00350463	0.0778332			Gm4294	0.902811	5.68578	5.72506	0.0167246	0.202241
Mef2d	-0.456235	7.56099	8.52137	0.00351005	0.0778873			Irx2	0.901641	5.31085	20.2203	0.0169795	0.202241
Astn1	-0.415887	7.83121	8.5137	0.00352486	0.0780915			Gm12024	0.898299	5.31076	20.2386	0.0169795	0.202241
Madd	-0.53972	7.12677	8.5059	0.00354001	0.0783519			Gm42551	0.897048	5.3107	20.2338	0.0169795	0.202241
Thbs3	-1.17218	5.58203	8.50389	0.00354393	0.0783722			Zar1l	0.896009	5.31064	20.2247	0.0169795	0.202241
Gm8957	-1.13839	5.66062	8.4908	0.00356952	0.0788044			Pf4	0.895707	5.31064	20.2282	0.0169795	0.202241
Zfp622	-0.795772	6.28864	8.48284	0.00358517	0.0790162			Hspb2	0.89522	5.31062	20.2261	0.0169795	0.202241
Rab2a	-0.302498	9.13439	8.48298	0.00358489	0.0790162			Gm20159	0.895014	5.31055	20.1954	0.0169795	0.202241
Dis3l	-1.1658	5.5753	8.47053	0.00360951	0.0794853			Gm5597	0.893329	5.31052	20.2153	0.0169795	0.202241
1110002L01Rik	-1.16582	5.57787	8.44983	0.00365081	0.0801242			Gm6100	0.892843	5.31047	20.1956	0.0169795	0.202241
Acap3	-0.620882	6.78451	8.43334	0.00368408	0.0807059			Slc38a8	0.892561	5.3105	20.2196	0.0169795	0.202241
Atp5d	-0.318978	8.84913	8.43209	0.0036866	0.0807059			Cst7	0.892395	5.31048	20.2101	0.0169795	0.202241
Sptb	-0.593486	6.87409	8.41	0.00373168	0.0816242			Gm13841	0.892273	5.31047	20.2096	0.0169795	0.202241
Gm8337	-0.532492	7.1259	8.40603	0.00373982	0.0817338			Ropn1l	0.892139	5.31046	20.2083	0.0169795	0.202241
Mir684-1	-1.19542	5.53345	8.80713	0.00376102	0.0820738			F2rl3	0.890711	5.3104	20.2027	0.0169795	0.202241
Diras2	-0.397064	7.94897	8.39546	0.00376168	0.0820738			Ywhaq-ps2	0.890298	5.31034	20.178	0.0169795	0.202241
Ppp3r1	-0.358973	10.0071	8.74386	0.00380638	0.0829798			6430511E19Rik	0.889475	5.31034	20.1988	0.0169795	0.202241
Coro1a	-0.584671	6.90035	8.36965	0.00381545	0.0830387			Fam167a	0.888393	5.31029	20.1953	0.0169795	0.202241
Psmb5	-0.44138	7.62338	8.36403	0.00382726	0.0832262			Asgr1	0.887465	5.31024	20.1825	0.0169795	0.202241
Pcmt1	-0.416144	7.78959	8.34077	0.00387657	0.084158			Il4ra	0.887044	5.31021	20.1748	0.0169795	0.202241
Ipo11	-0.602631	6.82806	8.338	0.00388248	0.0842162			5430402O13Rik	0.881933	5.31	20.1693	0.0169795	0.202241
Neurod6	-0.538464	8.56179	8.8779	0.00391538	0.0848593			Gm43477	0.881683	5.30999	20.1736	0.0169795	0.202241
Bcorl1	-1.15424	5.57651	8.31901	0.00392328	0.0849598			Gm28688	0.881377	5.30997	20.166	0.0169795	0.202241
Susd6	-0.756395	6.3492	8.30548	0.00395261	0.0853117			3830408C21Rik	0.880875	5.30996	20.1716	0.0169795	0.202241
Atat1	-0.947121	5.97007	8.29866	0.00396748	0.0854911			Gm37274	0.880529	5.30994	20.1681	0.0169795	0.202241
Nkain3	-1.31534	5.43469	11.7136	0.00399975	0.0860441			C130079G13Rik	0.879915	5.30987	20.1418	0.0169795	0.202241
Ankmy1	-1.1096	5.68941	8.27467	0.00402026	0.0863605			Gm45319	0.878737	5.30985	20.1609	0.0169795	0.202241
Cacna1e	-0.563423	6.97991	8.27429	0.00402108	0.0863605			Zfp92	0.878247	5.30985	20.1712	0.0169795	0.202241
Gm28592	-1.67097	5.36186	9.49619	0.00402529	0.0863797			Gm42715	0.877961	5.30979	20.1438	0.0169795	0.202241
Hnrnph3	-0.744543	6.39059	8.26435	0.00404315	0.0866917			Gm25890	0.877689	5.30982	20.166	0.0169795	0.202241
Copz1	-0.641862	6.69141	8.25769	0.00405802	0.0868676			Rpl9-ps8	0.875809	5.30973	20.1567	0.0169795	0.202241
Ncl	-0.415851	7.79329	8.25195	0.00407086	0.0870711			Gm15554	0.873815	5.30964	20.15	0.0169795	0.202241
Zer1	-0.420086	7.73963	8.23826	0.00410168	0.0876583			Pnldc1	0.873563	5.30955	20.1028	0.0169795	0.202241
Sf3b3	-0.647274	6.667	8.23105	0.00411803	0.0878636			Gm4609	0.872197	5.30952	20.1155	0.0169795	0.202241
Ufc1	-0.566932	6.9591	8.21909	0.00414525	0.088372			Gm9905	0.8708	5.30947	20.1181	0.0169795	0.202241
2310030G06Rik	-1.36647	5.37331	15.7606	0.00416724	0.0884792			Scel	0.870459	5.3095	20.1439	0.0169795	0.202241
Lacc1	-1.34307	5.37226	15.6244	0.00416724	0.0884792			D630036H23Rik	0.868362	5.3094	20.1352	0.0169795	0.202241
Cdca7l	-1.33447	5.37265	15.4584	0.00416724	0.0884792			Gm12003	0.866837	5.30931	20.1178	0.0169795	0.202241
Pard3b	-1.32861	5.37228	15.4248	0.00416724	0.0884792			Gm22739	0.862063	5.30908	20.0925	0.0169795	0.202241
Gm8667	-1.30961	5.3699	15.4862	0.00416724	0.0884792			Cldn15	0.861338	5.30908	20.11	0.0169795	0.202241
Kras	-0.513059	7.20061	8.2007	0.00418746	0.0887787			Gm10284	0.859956	5.30901	20.1043	0.0169795	0.202241
Zmat2	-0.410386	7.82377	8.2004	0.00418815	0.0887787			Pycard	0.858939	5.30894	20.0838	0.0169795	0.202241
Smpd3	-0.678563	6.55372	8.19231	0.00420688	0.0891031			Gm44270	0.858806	5.30896	20.1	0.0169795	0.202241
Myh10	-0.461359	7.46185	8.18877	0.00421509	0.0891917			Gm26596	0.855463	5.3088	20.0882	0.0169795	0.202241
Eef2	-0.309142	8.9636	8.18609	0.00422132	0.0891917			Gm5350	0.855207	5.30876	20.069	0.0169795	0.202241
Dazl	-1.25924	5.48221	9.8425	0.00422476	0.0891921			Gm10855	0.853856	5.30873	20.0806	0.0169795	0.202241
Gm16335	-1.30896	5.45776	10.8265	0.00424532	0.0892598			Oser1	0.853481	5.30871	20.0785	0.0169795	0.202241
Nfatc2ip	-1.28539	5.45449	10.6662	0.00424532	0.0892598			Exph5	0.843082	5.30821	20.0328	0.0169795	0.202241
Cul5	-0.674131	6.56375	8.17262	0.00425279	0.0892598			Gm13296	0.841493	5.30812	20.0131	0.0169795	0.202241
Pnmal1	-0.408497	7.8312	8.16766	0.00426443	0.0893782			6330419E04Rik	0.83291	5.30773	19.9875	0.0169795	0.202241
C2cd2l	-0.478833	7.36465	8.15552	0.00429309	0.0899065			Abhd11os	0.822213	5.30723	19.9492	0.0169795	0.202241
Arpc3	-0.439695	7.58331	8.15303	0.00429916	0.0899128			Gm37446	0.795393	5.30594	19.8383	0.0169795	0.202241
Cycs	-0.366411	8.18775	8.14327	0.00432218	0.0900817			Tprkb	0.65111	6.30567	5.77624	0.0162443	0.202241
Sbf1	-0.4741	7.39475	8.13718	0.00433671	0.0902402			Ctss	0.632697	6.36097	5.78648	0.01615	0.202241
Gabarapl1	-0.300918	9.07247	8.13752	0.0043359	0.0902402			Rpl22	0.392812	7.43567	5.73347	0.0166446	0.202241
Fance	-1.12961	5.59697	8.12249	0.00437199	0.0906241			Rpl36	0.358144	7.71563	5.76111	0.0163848	0.202241
Slc16a1	-0.858708	6.11577	8.12227	0.00437254	0.0906241			Cpsf6	0.458777	7.0187	5.66783	0.0172789	0.20477
Slc6a19	-1.20915	5.32926	23.7438	0.00444589	0.0907205			Nkd1	0.951047	5.56386	5.66531	0.0173038	0.204827
Gm5539	-1.19926	5.3288	24.3973	0.00444589	0.0907205			Malat1	0.467408	10.7382	5.91101	0.0175019	0.206483
Mapk12	-1.1827	5.32801	24.3369	0.00444589	0.0907205			Armc2	1.08905	5.45581	7.58571	0.0177627	0.208992
Gm29808	-1.17273	5.32756	24.3095	0.00444589	0.0907205			Tekt5	1.04645	5.45855	7.11046	0.0177627	0.208992
Gm17965	-1.17162	5.3275	24.3032	0.00444589	0.0907205			Nme6	1.04476	5.45284	7.22985	0.0177627	0.208992
6430531B16Rik	-1.17067	5.32741	24.2866	0.00444589	0.0907205			Rnf130	0.853903	5.78552	5.58324	0.0181333	0.212013
Tmem51os1	-1.17066	5.32745	24.2979	0.00444589	0.0907205			Tmem63a	0.877515	5.75363	5.57096	0.0182608	0.213366
Gm12274	-1.16708	5.32724	24.2757	0.00444589	0.0907205			Tshz1	0.807904	5.89065	5.56762	0.0182957	0.213624
She	-1.16476	5.32716	24.2756	0.00444589	0.0907205			Rpl37a	0.262038	8.82226	5.55889	0.0183872	0.214162
2700046G09Rik	-1.16309	5.32708	24.2694	0.00444589	0.0907205			Serpinb1a	0.9474	5.62581	5.68524	0.0184669	0.214567
Gm42843	-1.16027	5.32696	24.2613	0.00444589	0.0907205			Gramd3	0.891504	5.6991	5.54217	0.0185636	0.21512
Sec16b	-1.15629	5.32677	24.2481	0.00444589	0.0907205			Kazn	0.697564	6.14213	5.5071	0.0189395	0.216868
Glis3	-1.15336	5.32662	24.236	0.00444589	0.0907205			0610040J01Rik	1.09418	5.5062	7.14512	0.0197214	0.217072
Dnah17	-1.15029	5.32648	24.2263	0.00444589	0.0907205			Smco3	1.03586	5.50145	6.61867	0.0197214	0.217072
Aen	-1.14301	5.32612	24.199	0.00444589	0.0907205			Arhgap10	1.02865	5.49757	6.58803	0.0197214	0.217072
Cpne8	-0.693789	6.49738	8.10732	0.00440873	0.0907205			Sgpp2	1.01569	5.49735	6.46018	0.0197214	0.217072
Aldh2	-0.617233	6.77488	8.11372	0.00439319	0.0907205			Ppp1r3g	1.01494	5.49908	6.43621	0.0197214	0.217072
Car11	-0.48877	7.28659	8.09175	0.00444678	0.0907205			Syt9	0.997191	5.49599	6.28046	0.0197214	0.217072
Snph	-0.40156	7.87522	8.10372	0.00441749	0.0907205			Spry1	0.980228	5.5435	5.907	0.0200971	0.217072
Riox1	-1.0123	5.82548	8.07997	0.00447576	0.0911691			Id1	0.971507	5.49547	6.04065	0.0197214	0.217072
Cxxc1	-0.999628	5.84389	8.08085	0.00447358	0.0911691			Cobll1	0.965688	5.54262	5.78196	0.0200971	0.217072
Lrrc4b	-0.536696	7.07003	8.07673	0.00448376	0.0912609			Pcnt	0.953506	5.53694	5.70737	0.0200971	0.217072
Orc2	-1.04068	5.78088	8.06964	0.00450136	0.0915475			Crhr1	0.947161	5.57694	5.62824	0.0195408	0.217072
Asphd2	-0.508848	7.18489	8.06348	0.00451668	0.0917161			Ctsh	0.946847	5.53696	5.63899	0.0200971	0.217072
Hspa5	-0.346341	8.3919	8.06078	0.00452342	0.0917814			Fam124a	0.926852	5.60501	5.49421	0.0190796	0.217072
Ctsb	-0.296682	9.1279	8.05841	0.00452934	0.0918301			Nr2e1	0.918614	5.59996	5.43088	0.0197838	0.217072
Ramp2	-0.897924	6.03506	8.05006	0.00455026	0.0920396			Litaf	0.829994	5.83972	5.40088	0.0201268	0.217072
Pid1	-0.710534	6.44836	8.05285	0.00454325	0.0920396			Arpc1b	0.825986	5.85282	5.48207	0.0192126	0.217072
Map7d1	-0.420991	7.71259	8.03769	0.00458144	0.0925267			Gm11408	0.718	6.07778	5.47163	0.0193277	0.217072
Olfr193	-1.90147	5.38216	9.258	0.004616	0.0931524			Gm4995	0.641364	6.26634	5.46116	0.0194438	0.217072
Csrnp1	-1.12858	5.58962	8.01557	0.00463774	0.0933744			Kcnmb4	0.61076	6.3702	5.45566	0.0195051	0.217072
Drosha	-0.681382	6.53751	8.01376	0.00464236	0.0933953			Pcp4l1	0.486912	6.85301	5.41388	0.0199774	0.217072
Btbd9	-0.665758	6.57327	7.99404	0.00469321	0.0943455			Nudt4	0.443701	7.08292	5.46851	0.0193622	0.217072
Atp6v0b	-0.336129	8.49968	7.98622	0.00471353	0.094681			Tmem189	0.600625	6.39617	5.39304	0.0202173	0.217103
Por	-0.56469	6.92523	7.96051	0.00478094	0.09574			Fam208a	0.711239	6.07605	5.39022	0.0202501	0.217186
2006-03-01	-0.481046	7.3175	7.96064	0.0047806	0.09574			Galnt7	0.878445	5.67425	5.38096	0.0203578	0.218252
Pkm	-0.278522	9.4817	7.96366	0.00477263	0.09574			Slc22a15	1.09602	5.42931	8.18044	0.0205488	0.218414
Igsf21	-0.920144	5.98444	7.94123	0.00483215	0.096469			Tcirg1	1.08705	5.43055	8.0373	0.0205488	0.218414
Ccdc6	-0.82438	6.16932	7.93975	0.00483611	0.0964743			3110056K07Rik	1.07584	5.42879	7.97946	0.0205488	0.218414
Kif3c	-0.512306	7.15268	7.93412	0.00485117	0.0967008			Fhad1	1.07212	5.43141	7.87036	0.0205488	0.218414
Cdk11b	-0.8148	6.17896	7.92773	0.00486834	0.0967915			9030407P20Rik	1.07018	5.42973	7.89613	0.0205488	0.218414
Ecsit	-0.805925	6.21212	7.92552	0.00487428	0.0967915			Gm10193	1.0663	5.42827	7.89675	0.0205488	0.218414
Pgk1	-0.344569	8.38073	7.92733	0.00486941	0.0967915			Gdpd3	1.05358	5.42758	7.77079	0.0205488	0.218414
Mcl1	-0.722133	6.40369	7.91918	0.00489139	0.0969835			Gm15547	1.04324	5.42637	7.7073	0.0205488	0.218414
Brd4	-0.687584	6.50242	7.91752	0.00489589	0.0969988			Gbx2	1.03085	5.42671	7.55583	0.0205488	0.218414
Zbtb18	-0.479226	8.70928	8.38502	0.00490856	0.097176			Alms1	1.00775	5.42699	7.3224	0.0205488	0.218414
Ncoa5	-0.906133	6.00491	7.90452	0.00493123	0.0975508			Ggnbp1	0.978589	5.42455	7.10321	0.0205488	0.218414
Cap2	-0.391428	7.89467	7.8998	0.00494408	0.0976568			RP23-134M7.2	0.889849	5.65565	5.3764	0.0204111	0.218414
Nrf1	-1.09057	5.65575	7.89095	0.00496834	0.0980617			Lrsam1	0.85819	5.74698	5.3738	0.0204415	0.218414
Tnks1bp1	-0.858681	6.08768	7.86884	0.00502945	0.0987659			Gm15710	0.561789	6.51691	5.36865	0.0205019	0.218414
Asah1	-0.77102	6.2801	7.86763	0.00503281	0.0987659			Gad1	0.299781	8.1819	5.35606	0.0206515	0.219326
Ablim2	-0.655937	6.59805	7.87022	0.0050256	0.0987659			Akr1b10	0.835183	5.7999	5.3548	0.0206654	0.219337
Rab12	-0.503451	7.17957	7.87375	0.00501581	0.0987659			Adgrg1	0.671396	6.1888	5.35376	0.0206777	0.219337
Hmgxb3	-0.781733	6.24961	7.86247	0.00504719	0.0988007			Dnajc19	0.575079	6.4588	5.33387	0.020915	0.221143
Gprasp1	-0.337964	8.44203	7.86395	0.00504305	0.0988007			Gm5905	0.343312	7.72163	5.33131	0.0209457	0.221369
Ldoc1l	-0.747213	6.32598	7.86057	0.00505249	0.0988248			Ppp1r3c	0.826041	5.80517	5.32058	0.0210751	0.222106
Zfp874a	-1.03091	5.77102	7.85237	0.00507547	0.0991257			Ctsl	0.508757	6.71655	5.31872	0.0210976	0.222253
Kmt2d	-0.737015	6.35836	7.85366	0.00507184	0.0991257			Gm38062	1.1243	5.35065	13.1436	0.0214145	0.22289
Mical2	-0.530109	8.27301	8.3152	0.00508294	0.0991971			Sfrp2	1.12109	5.35264	12.8454	0.0214145	0.22289
Gnb5	-0.429022	7.60383	7.84687	0.00509093	0.0992788			Prox1os	1.10218	5.34954	13.0113	0.0214145	0.22289
Lsm14b	-0.457841	7.4306	7.84482	0.00509672	0.0993174			Trim7	1.09582	5.34998	12.8887	0.0214145	0.22289
Wdr7	-0.455256	7.44213	7.84161	0.00510576	0.0994194			Cd164l2	1.09347	5.3503	12.811	0.0214145	0.22289
Jakmip1	-0.715318	6.4052	7.82884	0.00514197	0.10005			Nphp3	1.09112	5.34986	12.8339	0.0214145	0.22289
Uchl1	-0.278154	9.4199	7.81913	0.00516967	0.100514			Gm9767	1.08168	5.34987	12.7276	0.0214145	0.22289
Ift57	-0.738552	6.34454	7.81121	0.00519236	0.100806			B230311B06Rik	1.0813	5.34808	12.9315	0.0214145	0.22289
Nck2	-0.679666	6.51187	7.81119	0.00519243	0.100806			B3gntl1	1.07688	5.34895	12.7455	0.0214145	0.22289
Rogdi	-0.451133	7.44867	7.79638	0.00523515	0.101559			Hhex	1.07247	5.34799	12.8202	0.0214145	0.22289
Per2	-0.957508	5.89115	7.79267	0.00524593	0.101693			Slc35d3	1.07059	5.35085	12.5105	0.0214145	0.22289
Plch2	-0.718156	6.40819	7.78379	0.0052718	0.101994			Ctla2b	1.06872	5.34984	12.6125	0.0214145	0.22289
Penk	-0.548943	6.96747	7.78197	0.00527713	0.101994			Tmem45a	1.06839	5.3501	12.546	0.0214145	0.22289
Map1lc3b	-0.354396	8.22864	7.78207	0.00527678	0.101994			Gm43919	1.0637	5.34775	12.7784	0.0214145	0.22289
Btbd19	-1.15002	5.54602	8.16603	0.00529459	0.102105			Gm42464	1.06154	5.34905	12.5841	0.0214145	0.22289
Ankzf1	-1.14065	5.54538	8.05646	0.00529459	0.102105			Snhg15	1.05873	5.3472	12.7719	0.0214145	0.22289
Pusl1	-0.958001	5.89166	7.76929	0.00531426	0.102408			Nhej1	1.05772	5.35025	12.4418	0.0214145	0.22289
Cdk5r1	-0.340234	8.3831	7.75519	0.00535589	0.103058			Gm5711	1.0505	5.34788	12.6201	0.0214145	0.22289
Bag4	-0.57665	6.84808	7.74727	0.00537944	0.103435			Gm42850	1.04836	5.34799	12.5573	0.0214145	0.22289
Kif1a	-0.32431	8.59229	7.74293	0.00539237	0.103569			Gm9954	1.0409	5.34746	12.5603	0.0214145	0.22289
Snn	-0.445933	7.47031	7.72074	0.00545905	0.104734			Lepr	1.02428	5.34522	12.5978	0.0214145	0.22289
Kctd6	-0.742512	6.32883	7.71365	0.00548053	0.104963			Nphs1	1.01804	5.34617	12.4145	0.0214145	0.22289
Vps52	-0.600509	6.75432	7.71454	0.00547783	0.104963			Gm7418	1.01503	5.34593	12.3789	0.0214145	0.22289
Ifngr2	-0.562953	6.89499	7.70932	0.00549369	0.10509			Rps12l1	0.866191	5.71421	5.30771	0.0212314	0.22289
Gng2	-0.414535	7.68349	7.7066	0.00550198	0.105094			Gria4	0.758968	5.94659	5.29781	0.0213524	0.22289
Hspa9	-0.397533	7.8274	7.70692	0.005501	0.105094			Ost4	0.525737	6.64841	5.31168	0.021183	0.22289
Arhgef9	-0.365589	8.08684	7.69929	0.00552432	0.105443			Gm16418	0.459954	6.93415	5.29013	0.0214467	0.223136
Chrd	-0.928491	5.93188	7.69435	0.00553945	0.105655			Mertk	0.907176	5.56087	5.26939	0.0217038	0.225182
Neurod2	-0.423337	7.59732	7.68715	0.0055617	0.106002			Gm14494	0.881106	5.64188	5.27058	0.0216889	0.225182
Dyrk1b	-1.01153	5.78093	7.6684	0.00561967	0.106406			Rpl13-ps3	0.351772	7.62549	5.26969	0.0217	0.225182
Myh9	-0.680846	6.49124	7.65628	0.00565756	0.107046			Mrpl27	0.634449	6.25459	5.25936	0.0218291	0.226212
Eif4e2	-0.835105	6.11434	7.65336	0.00566672	0.107142			Slc9a3r2	0.90018	5.62057	5.23731	0.0221076	0.228281
Ip6k2	-0.784359	6.20827	7.64198	0.00570258	0.107664			Tcaim	0.767512	5.9117	5.23436	0.022145	0.228397
Prmt8	-0.58517	6.80667	7.6425	0.00570095	0.107664			Rpl13a	0.490507	6.77654	5.2322	0.0221726	0.228591
Ypel5	-0.446336	7.47147	7.63905	0.00571186	0.107761			Mcc	0.90416	5.57484	5.21897	0.0223418	0.229972
Ints2	-1.04389	5.72171	7.63592	0.00572176	0.107869			Tcf7l2	0.516058	6.67343	5.21659	0.0223724	0.230072
Pum1	-0.512335	7.10488	7.62081	0.00576991	0.108542			Hist1h2be	0.901654	5.57663	5.18069	0.0228394	0.2339
Arhgap39	-0.451836	7.42054	7.62152	0.00576765	0.108542			Gm15776	1.08124	5.40274	8.62418	0.0229974	0.23459
Grk6	-0.691189	6.45776	7.61592	0.00578558	0.108758			Gm19774	1.08009	5.40295	8.61539	0.0229974	0.23459
Abracl	-0.567681	6.85325	7.61058	0.00580274	0.109002			Stk32b	1.06926	5.40289	8.48897	0.0229974	0.23459
Begain	-0.647943	6.57238	7.60193	0.00583064	0.10929			Mical1	1.04368	5.40104	8.28195	0.0229974	0.23459
Fam49b	-0.371131	8.01122	7.59868	0.00584117	0.109382			Gm4835	1.04141	5.40155	8.26422	0.0229974	0.23459
Gbf1	-0.654237	6.56021	7.59543	0.00585171	0.109449			Gm14410	1.02765	5.39876	8.18781	0.0229974	0.23459
Ccdc30	-1.1513	5.52309	8.23427	0.00587297	0.109768			Gm43254	1.00986	5.40181	7.93725	0.0229974	0.23459
Camkk1	-0.48038	7.25146	7.56832	0.00594038	0.11071			Fndc3a	0.52949	6.58779	5.16909	0.0229923	0.23459
6330403K07Rik	-0.322512	8.55209	7.55766	0.0059756	0.111287			Gm11549	0.842767	5.75901	5.16694	0.0230208	0.234737
Gm38039	-1.34738	5.40232	13.0568	0.00600035	0.111313			Cln5	0.778476	5.89089	5.15859	0.0231318	0.235776
Dlx6	-1.29561	5.39869	12.5771	0.00600035	0.111313			Myo9b	0.828546	5.7648	5.15577	0.0231693	0.235974
Gdpgp1	-1.28456	5.39586	12.5635	0.00600035	0.111313			Rpl36-ps2	0.513385	6.66559	5.1559	0.0231677	0.235974
Trim25	-1.26408	5.39887	12.2012	0.00600035	0.111313			Mospd1	0.851836	5.71561	5.14885	0.0232619	0.23664
Htr1b	-0.939733	5.89957	7.54569	0.00601543	0.111313			Tulp4	0.477515	6.8276	5.14912	0.0232582	0.23664
Ric8a	-0.711714	6.39268	7.54618	0.00601379	0.111313			Shisa4	0.454637	6.95895	5.14037	0.0233757	0.237242
Klhdc10	-0.685253	6.46557	7.55407	0.00598751	0.111313			Tuba1b	0.368688	7.4506	5.1158	0.023709	0.240157
Chd5	-0.675452	6.49866	7.54765	0.00600891	0.111313			Rassf5	0.864944	5.65578	5.11292	0.0237484	0.24037
Pcif1	-0.75776	6.27244	7.53741	0.00604313	0.111711			Fhl1	0.555039	6.49751	5.11355	0.0237398	0.24037
Nr3c2	-0.582761	7.74097	7.91965	0.00604977	0.111711			Rims2	1.03925	5.4736	6.67316	0.023868	0.241205
Ppfia3	-0.530843	7.00754	7.53546	0.00604972	0.111711			Nppc	1.01003	5.47177	6.40909	0.023868	0.241205
Rab6b	-0.284199	9.18341	7.53244	0.00605982	0.111817			Atp6v0c-ps1	0.972127	5.46819	6.09932	0.023868	0.241205
Atp9b	-0.869698	6.03067	7.52786	0.00607527	0.111944			Sall3	1.13288	5.38045	9.8852	0.0240929	0.241605
Map1b	-0.266166	9.59765	7.52792	0.00607506	0.111944			Egflam	1.12076	5.37803	9.86742	0.0240929	0.241605
Lrrc59	-0.62034	6.65851	7.52393	0.00608852	0.112109			Ascl1	1.10938	5.37832	9.73284	0.0240929	0.241605
Abcf2	-0.737822	6.31503	7.51162	0.00613028	0.112798			Esyt1	1.10365	5.37838	9.66963	0.0240929	0.241605
Cadm2	-0.293321	8.96259	7.50747	0.00614446	0.112979			Snx33	1.09482	5.37979	9.53496	0.0240929	0.241605
Ndufs2	-0.383028	7.89573	7.49943	0.00617191	0.113404			Gm5313	1.05051	5.37504	9.26267	0.0240929	0.241605
Phc2	-0.668166	6.49405	7.49776	0.00617764	0.113429			Irs4	1.04847	5.37496	9.23869	0.0240929	0.241605
Dpp6	-0.502185	7.13538	7.49176	0.00619827	0.113663			Gm6322	1.04739	5.37504	9.21342	0.0240929	0.241605
Atf6	-0.812047	6.13472	7.45757	0.00631707	0.115262			Lcp1	1.04485	5.37499	9.20849	0.0240929	0.241605
Dpysl2	-0.298307	8.88792	7.45626	0.00632167	0.115262			Hs3st5	1.04482	5.37579	9.15196	0.0240929	0.241605
Snf8	-0.57981	6.79902	7.45056	0.00634174	0.115386			Lrrc38	1.01423	5.37256	9.0534	0.0240929	0.241605
Ahsa1	-0.66172	6.51799	7.44486	0.00636185	0.115671			Gm43096	1.01299	5.37448	8.93568	0.0240928	0.241605
Pcdhb20	-1.19633	5.50115	8.80052	0.00641164	0.116333			Lmo2	0.868759	5.67182	5.08524	0.0241305	0.241889
Fbxl22	-1.1619	5.49848	8.43734	0.00641164	0.116333			Mcam	0.958968	5.55913	5.61692	0.0242162	0.242018
Gnl3l	-0.471604	7.28546	7.42692	0.00642559	0.116505			Micall1	0.94995	5.55907	5.52896	0.0242162	0.242018
D10Wsu102e	-0.837715	6.08548	7.42015	0.0064498	0.116824			RP23-316F10.2	0.909014	5.55572	5.18084	0.0242162	0.242018
Ski	-0.504219	7.11662	7.41951	0.00645211	0.116824			Nsdhl	0.846795	5.69363	5.0755	0.0242663	0.242018
Diaph2	-0.916307	5.92105	7.41625	0.0064638	0.116954			Pdcd5	0.514371	6.63589	5.08049	0.0241966	0.242018
Atpif1	-0.370601	7.98745	7.41274	0.00647643	0.117101			Ppp2r3a	0.716661	6.03306	5.06444	0.0244217	0.242838
RP24-373J20.5	-0.958654	5.84658	7.40792	0.00649381	0.117334			Bbs5	0.838179	5.72369	5.05981	0.024487	0.243312
Trim66	-1.08121	5.54454	7.3978	0.00653044	0.117833			Rpl17-ps5	0.761353	5.91005	5.05767	0.0245173	0.243427
Cyld	-0.517795	7.03693	7.39	0.00655879	0.118262			Slc38a2	0.355365	7.54625	5.0577	0.0245168	0.243427
Gtf2i	-0.392627	7.79636	7.38293	0.00658465	0.118523			Pdlim5	0.892143	5.59666	5.04928	0.0246363	0.244422
Trim37	-0.362685	8.04631	7.38007	0.00659511	0.118523			Dok5	0.989692	5.51975	6.00204	0.0247411	0.244903
Map1a	-0.299998	8.82267	7.36614	0.00664641	0.119347			Wtip	0.963488	5.5151	5.79121	0.0247411	0.244903
Mark2	-0.702768	6.38419	7.35212	0.00669844	0.120199			Rffl	0.951458	5.51509	5.6755	0.0247411	0.244903
Pomk	-0.906049	5.93659	7.34945	0.00670838	0.120211			Islr	0.938588	5.51047	5.60652	0.0247411	0.244903
Osbp2	-0.588983	6.74683	7.34763	0.00671519	0.120251			Suox	0.910856	5.51039	5.34887	0.0247411	0.244903
Rnf41	-0.644756	6.54765	7.34106	0.00673976	0.120545			Ddx19a	0.852005	5.67012	5.01855	0.0250773	0.247855
Trappc12	-0.635721	6.58108	7.34076	0.00674089	0.120545			Gm24245	0.8863	5.59444	5.00852	0.025223	0.249106
Zfyve9	-0.55628	6.86843	7.32716	0.00679211	0.121378			Il18	0.747606	5.92244	4.99411	0.0254339	0.250809
Nat14	-0.599438	6.70192	7.32478	0.00680108	0.121455			Gm13509	0.885024	5.55132	4.98749	0.0255314	0.251675
Ebf4	-1.28161	5.42565	11.1887	0.00685157	0.12169			Fabp7	0.715608	6.00664	4.98681	0.0255413	0.251677
Poli	-1.2735	5.42343	11.1715	0.00685157	0.12169			Gm5453	0.442466	6.95278	4.98094	0.0256281	0.252426
Ncapd2	-1.25637	5.47079	9.67137	0.00684019	0.12169			Arsa	0.759249	5.90498	4.97422	0.0257279	0.252993
Gm16373	-1.24083	5.42476	10.7269	0.00685157	0.12169			Il1rap	0.714931	5.99155	4.96334	0.0258902	0.254347
Pcdhb6	-1.23562	5.42519	10.6583	0.00685157	0.12169			Epb41l2	0.650587	6.15978	4.95955	0.0259471	0.2548
Smc4	-1.21789	5.42453	10.4697	0.00685157	0.12169			Crtc3	0.830517	5.70476	4.95439	0.0260246	0.255378
Arid3a	-1.18182	5.47524	8.7569	0.00684018	0.12169			Hint3	0.868626	5.61173	4.95206	0.0260598	0.255627
Gm5678	-1.0783	5.5858	7.29607	0.00691061	0.122572			Rpl30-ps10	0.758836	5.89032	4.92099	0.0265324	0.259288
Gm10801	-1.22291	5.4537	9.60906	0.00704545	0.124152			Kmt5a	0.603321	6.28533	4.92121	0.026529	0.259288
Kyat3	-1.21718	5.44984	9.67736	0.00704545	0.124152			Ap5m1	0.856867	5.50192	4.9194	0.0265569	0.259333
Tcte1	-1.21452	5.44709	9.73202	0.00704545	0.124152			4933431E20Rik	0.727616	5.95674	4.91987	0.0265497	0.259333
Pxylp1	-1.19323	5.44896	9.42422	0.00704545	0.124152			Tomm5	0.488554	6.70064	4.91522	0.0266218	0.259772
Aspscr1	-0.958275	5.82883	7.26089	0.0070473	0.124152			Gm13456	0.580882	6.34107	4.88955	0.0270199	0.262575
Clec16a	-0.829305	6.0767	7.26619	0.00702655	0.124152			Rpl21-ps8	0.4996	6.67021	4.88969	0.0270176	0.262575
Bet1l	-0.804428	6.12006	7.27018	0.00701093	0.124152			Kdm4a	0.751073	5.88792	4.88368	0.0271118	0.262979
Epc2	-0.672245	6.45554	7.26366	0.00703643	0.124152			Clmn	0.619229	6.24982	4.88382	0.0271097	0.262979
Hprt	-0.342218	8.2198	7.25627	0.00706545	0.124387			Gapvd1	0.545841	6.4708	4.8845	0.0270991	0.262979
Tusc2	-0.595799	6.69953	7.23738	0.00714017	0.125618			C1qc	0.652908	6.14186	4.86784	0.0273618	0.264458
Gm6210	-0.801918	6.13131	7.23569	0.0071469	0.125652			Apln	0.830741	5.70713	4.85887	0.0275044	0.264621
Ndrg3	-0.283963	9.05488	7.23113	0.00716507	0.125886			Cdk4	0.605235	6.26394	4.85182	0.0276171	0.265411
Slc25a29	-1.03296	5.67536	7.22491	0.00718995	0.126158			Wnk1	0.41075	7.11826	4.84168	0.02778	0.265534
Cotl1	-0.585983	6.73345	7.21927	0.00721256	0.126295			Cmc4	0.865841	5.59047	4.83621	0.0278683	0.265559
2700081O15Rik	-0.844596	6.0359	7.20338	0.00727669	0.126822			Fuom	0.633712	6.18087	4.83504	0.0278871	0.265559
Zc3h10	-1.07201	5.56306	7.1358	0.00755607	0.127265			Rnf128	0.703179	5.99764	4.82304	0.0280819	0.266829
Gm16536	-0.959233	5.80475	7.13254	0.00756982	0.127265			Ccdc136	0.551697	6.44344	4.81568	0.0282021	0.267649
Cog7	-0.78368	6.16413	7.14095	0.00753437	0.127265			Gm10443	0.40864	7.10496	4.81216	0.0282597	0.267907
Lct	-0.729015	6.27381	7.19223	0.00732216	0.127265			Slc6a1	0.287229	8.13879	4.79649	0.0285179	0.269596
Eif2b2	-0.692024	6.38614	7.18472	0.00735278	0.127265			Stard4	0.898371	5.56922	5.03289	0.0285287	0.269601
Mkl1	-0.509152	7.04013	7.16305	0.00744211	0.127265			Gins1	0.816676	5.71061	4.79196	0.028593	0.270013
Ube2e2	-0.444459	7.35951	7.14588	0.00751373	0.127265			Gm17383	0.995584	5.44743	6.56149	0.0286673	0.270127
Adap1	-0.43314	7.45314	7.15512	0.00747507	0.127265			Gm7129	0.986364	5.4477	6.46227	0.0286673	0.270127
Pfkp	-0.419868	7.55506	7.17448	0.00739483	0.127265			Wdr66	0.979565	5.4465	6.44122	0.0286673	0.270127
Hnrnpa3	-0.378725	7.85402	7.17306	0.00740069	0.127265			Gtpbp3	0.954242	5.44421	6.23028	0.0286673	0.270127
Itpr1	-0.30062	8.74406	7.18411	0.00735525	0.127265			Lair1	0.946457	5.44488	6.13454	0.0286673	0.270127
Ube2n	-0.464396	7.2692	7.1194	0.00762549	0.127448			Gm15417	0.935199	5.44215	6.09216	0.0286673	0.270127
2009-09-01	-0.63266	6.551	7.11648	0.00763792	0.127574			Dynlt1b	0.85249	5.63318	4.78677	0.0286792	0.270142
Zfp933	-1.02336	5.67542	7.11219	0.00765623	0.127798			Vcam1	0.823425	5.70695	4.78457	0.0287159	0.27039
Tex264	-0.560658	6.82185	7.1019	0.0077003	0.128306			Zfyve21	0.861084	5.59474	4.78029	0.0287873	0.270726
Lancl1	-0.426325	7.49019	7.10163	0.00770143	0.128306			Dmd	0.566398	6.38016	4.77996	0.028793	0.270726
Sphkap	-0.369305	7.90456	7.10382	0.0076921	0.128306			Gm7857	0.707783	5.97257	4.77649	0.028851	0.27088
Wnt2	-0.859741	5.98751	7.09946	0.00771078	0.12838			2410006H16Rik	0.475246	6.74232	4.76021	0.0291251	0.27306
Cstf1	-0.934759	5.84996	7.08946	0.00775394	0.129016			B230209E15Rik	0.845952	5.62999	4.7415	0.0294435	0.27545
Lrfn1	-0.824665	6.06621	7.0883	0.00775893	0.129017			Agps	0.673911	6.05079	4.72981	0.0296443	0.277031
Cbfa2t3	-0.694153	6.37429	7.08586	0.00776954	0.129072			Luc7l2	0.491198	6.66274	4.71156	0.0299606	0.279087
Emsy	-0.62437	6.57823	7.07544	0.00781485	0.129616			Grm3	0.881316	5.53059	4.91607	0.0300427	0.279651
Gm45505	-1.40936	5.37146	15.5857	0.00787748	0.129747			Rpa3	0.813585	5.70392	4.69384	0.030271	0.281475
Tesk2	-1.27264	5.36632	14.6034	0.00787748	0.129747			Gm28320	0.927205	5.48753	5.46957	0.0304299	0.282048
Dnmt3b	-1.26737	5.3623	15.0697	0.00787748	0.129747			Sox1	0.886825	5.48412	5.14557	0.0304299	0.282048
Gm20177	-1.26662	5.36393	14.8295	0.00787748	0.129747			Abca1	0.739108	5.87962	4.6857	0.0304148	0.282048
Fat2	-1.23615	5.364	14.4513	0.00787748	0.129747			Hsd17b12	0.510336	6.57136	4.66851	0.0307207	0.283499
Klhl36	-1.21867	5.36304	14.3505	0.00787748	0.129747			Itih3	0.807427	5.72469	4.64576	0.0311305	0.286302
9330162012Rik	-1.21032	5.36391	14.142	0.00787748	0.129747			Kat2b	0.816914	5.70006	4.64071	0.0312222	0.287024
Gm44074	-1.16101	5.35916	14.0692	0.00787748	0.129747			Fam181b	0.807969	5.7022	4.638	0.0312716	0.287126
Gm26723	-0.84879	6.01097	7.06385	0.00786553	0.129747			Rims1	0.568788	6.34576	4.63295	0.0313637	0.287634
Son	-0.364501	7.95316	7.06986	0.00783922	0.129747			Dzank1	0.346818	7.47707	4.61632	0.0316692	0.289723
Ano3	-0.532928	6.90737	7.05802	0.00789127	0.129892			Tmem184c	0.436167	6.88593	4.60053	0.0319622	0.291585
Rnf126	-0.537885	6.89877	7.05483	0.00790525	0.129958			Capza1	0.801482	5.72059	4.59704	0.0320274	0.291975
Nrxn1	-0.290956	8.85323	7.05279	0.00791428	0.130025			Hsd11b1	0.629053	6.15318	4.5936	0.0320916	0.292356
Tmem240	-0.72179	6.30035	7.04239	0.00796035	0.130699			Msrb1	0.559101	6.3667	4.58996	0.0321599	0.292774
Rnf6	-0.534157	6.90795	7.03775	0.00798098	0.130955			Cpne4	0.634601	6.14416	4.58736	0.0322087	0.293116
Tsen15	-0.850007	6.00504	7.03197	0.00800681	0.131284			S100a16	0.505979	6.58673	4.58241	0.0323019	0.293862
Lrpap1	-0.465371	7.25427	7.03101	0.0080111	0.131284			Fam102b	0.640176	6.1249	4.57362	0.032468	0.294961
Pogz	-0.731958	6.2594	7.0285	0.00802232	0.131386			Gab1	0.720726	5.93215	4.5727	0.0324855	0.295017
Cdk5rap1	-1.06351	5.56589	7.02484	0.00803872	0.131513			RP24-427L24.1	0.824002	5.62272	4.55701	0.0327843	0.295174
Cltb	-0.509216	7.02082	7.01924	0.0080639	0.131818			Spock3	0.49895	6.5976	4.56889	0.0325578	0.295174
Npas4	-1.10095	5.54254	7.45922	0.00809054	0.132005			Ttbk2	0.604338	6.20792	4.53694	0.0331709	0.297876
Gpr173	-1.08806	5.53901	7.35521	0.00809054	0.132005			Rpl10-ps1	0.842807	5.58371	4.53272	0.0332529	0.298384
Ap1m1	-0.635368	6.53688	7.0137	0.00808888	0.132005			Gm12380	0.841894	5.56739	4.53252	0.0332568	0.298384
Hspd1	-0.521065	6.96992	6.99202	0.00818744	0.133503			Cacna2d2	0.822442	5.66802	4.52947	0.0333161	0.298622
Rab11fip3	-0.507039	7.02335	6.98998	0.00819679	0.133572			Crlf2	0.760527	5.80262	4.51949	0.0335109	0.299941
Daxx	-1.00726	5.69007	6.97099	0.00828425	0.134828			Cdc42ep2	0.790019	5.7642	4.51608	0.0335779	0.300184
Dnajb5	-0.595605	6.65456	6.96986	0.00828945	0.134829			Sgtb	0.7768	5.73599	4.51564	0.0335864	0.300184
Canx	-0.28928	8.87118	6.96505	0.00831177	0.135108			Pacs2	0.51577	6.53584	4.51673	0.0335653	0.300184
5730409E04Rik	-0.596275	6.65491	6.95514	0.00835796	0.135605			9030617O03Rik	1.01923	5.42363	7.1161	0.0339838	0.301364
Mapkbp1	-0.969434	5.76342	6.94504	0.00840526	0.136203			5430403G16Rik	1.00185	5.42256	6.97806	0.0339838	0.301364
Clcn7	-0.863569	5.96092	6.94139	0.00842242	0.136396			Sass6	0.995169	5.42177	6.92952	0.0339837	0.301364
Dlgap4	-0.345892	8.11146	6.92799	0.00848577	0.137252			Gm13604	0.994972	5.4223	6.91487	0.0339837	0.301364
Myadm	-0.759137	6.17797	6.91203	0.00856184	0.13831			Gm3150	0.99316	5.41868	6.98917	0.0339838	0.301364
Elp3	-0.621475	6.57464	6.9089	0.00857683	0.138467			Gm2623	0.990927	5.42021	6.92433	0.0339838	0.301364
Cabin1	-0.815311	6.06317	6.90336	0.00860346	0.138811			Mr1	0.968913	5.42122	6.6948	0.0339837	0.301364
Nptx2	-0.616391	6.57293	6.89999	0.00861967	0.138986			Rpl21-ps12	0.968264	5.42231	6.6614	0.0339837	0.301364
Phc3	-0.846293	5.98862	6.89479	0.0086448	0.139133			Gstp2	0.952352	5.41684	6.61765	0.0339837	0.301364
Pde4dip	-0.514767	6.98005	6.89321	0.00865244	0.13917			Gm9120	0.951999	5.41545	6.65782	0.0339837	0.301364
0610009O20Rik	-0.952398	5.78365	6.88927	0.00867156	0.139392			Gm8860	0.950215	5.41977	6.56009	0.0339837	0.301364
Lrch2	-0.697889	6.32604	6.88764	0.00867978	0.139438			A330076H08Rik	0.945648	5.41688	6.58558	0.0339837	0.301364
Nabp2	-0.600933	6.6222	6.88476	0.00869347	0.139557			Gm37116	0.809644	5.66889	4.50356	0.0338245	0.301364
Mtcl1	-0.643466	6.49902	6.87364	0.00874768	0.140011			RP23-2N7.4	0.731141	5.87099	4.49631	0.0339682	0.301364
Tspan13	-0.318751	9.37334	7.01687	0.00881808	0.140965			Gm10086	0.450356	6.79912	4.50536	0.033789	0.301364
Ube2g2	-0.535779	6.87822	6.85798	0.00882472	0.140985			Rpl30-ps11	0.567067	6.30966	4.48987	0.0340964	0.301661
Stk4	-0.785968	6.1171	6.84753	0.00887647	0.141609			Peg3	0.309221	7.77013	4.48098	0.0342743	0.302814
2006-09-01	-0.517105	6.95035	6.84638	0.00888218	0.141609			Camk1	0.736718	5.84894	4.44821	0.0349379	0.307333
Gm14820	-1.13708	5.32308	12.5005	0.00940949	0.142067			C4b	0.825237	5.6454	4.4449	0.0350057	0.307826
Serpina11	-1.13166	5.32285	13.2505	0.00940949	0.142067			Scrg1	0.716906	5.88243	4.42835	0.0353469	0.310407
Tspan32	-1.06628	5.32001	22.2843	0.00940949	0.142067			Dhfr	0.993347	5.46927	5.98417	0.0373547	0.311066
Fam227b	-1.06607	5.31999	22.2939	0.00940949	0.142067			Myd88	0.932806	5.46377	5.55828	0.0373547	0.311066
Uap1l1	-1.06595	5.51347	7.20502	0.00909555	0.142067			Aif1	0.928327	5.46543	5.49217	0.0373547	0.311066
Ephb4	-1.06103	5.31976	22.2757	0.00940949	0.142067			Thbs4	0.921389	5.5067	5.26046	0.0373109	0.311066
6820408C15Rik	-1.06095	5.31978	22.1827	0.00940949	0.142067			1500015A07Rik	0.909818	5.46073	5.41347	0.0373547	0.311066
Gm44752	-1.0599	5.31973	22.2754	0.00940949	0.142067			Tmem200c	0.905	5.50504	5.14309	0.0373109	0.311066
Fam206a	-1.055	5.57449	6.94599	0.00926306	0.142067			Opn3	0.902161	5.4634	5.29149	0.0373547	0.311066
Vax1	-1.05231	5.31937	22.2335	0.00940949	0.142067			Tmtc2	0.891767	5.46334	5.20003	0.0373547	0.311066
Gm37630	-1.0495	5.31927	21.5877	0.00940949	0.142067			Ctgf	0.880711	5.50437	4.92212	0.0373109	0.311066
Rpl26-ps3	-1.04912	5.31924	22.2393	0.00940949	0.142067			Swsap1	0.879345	5.50229	4.9426	0.0373109	0.311066
Gm44005	-1.0452	5.31905	22.222	0.00940949	0.142067			Enpp6	0.878116	5.50452	4.91032	0.0373109	0.311066
Mcmdc2	-1.04339	5.31896	22.2127	0.00940949	0.142067			Dnajc24	0.873946	5.46172	5.06982	0.0373547	0.311066
Gm15496	-1.04319	5.31894	22.2074	0.00940949	0.142067			RP23-434A12.2	0.872233	5.54689	4.75395	0.035553	0.311066
Gm11537	-1.03892	5.31878	22.1991	0.00940949	0.142067			Ctnnal1	0.869029	5.54656	4.71395	0.035553	0.311066
Nek8	-1.03886	5.31877	22.2015	0.00940949	0.142067			St6galnac3	0.855613	5.50539	4.70098	0.0373109	0.311066
Cyp19a1	-1.03869	5.50502	6.9909	0.00909555	0.142067			Rnase4	0.812213	5.56498	4.27754	0.0386193	0.311066
Ccdc38	-1.03708	5.31868	22.1907	0.00940949	0.142067			Abhd5	0.783651	5.6816	4.29125	0.0383092	0.311066
A930003O13Rik	-1.03668	5.31867	22.1919	0.00940949	0.142067			Ccdc113	0.779146	5.30366	16.8815	0.0387028	0.311066
Gm19918	-1.03539	5.3186	22.1772	0.00940949	0.142067			Fam177a	0.77703	5.30357	16.8759	0.0387028	0.311066
Mybpc2	-1.03076	5.31841	22.1699	0.00940949	0.142067			Gm37390	0.77423	5.30346	16.87	0.0387028	0.311066
Gm43136	-1.03031	5.31838	22.1645	0.00940949	0.142067			Rif1	0.771311	5.73452	4.3975	0.0359918	0.311066
Ccdc8	-1.0286	5.3183	22.1622	0.00940949	0.142067			Acadm	0.770498	5.75025	4.33223	0.0373974	0.311066
Gm11214	-1.0284	5.3183	22.1655	0.00940949	0.142067			Neu3	0.769865	5.30327	16.8586	0.0387028	0.311066
RP23-273P15.2	-1.02798	5.31828	21.8591	0.00940949	0.142067			Hist1h1e	0.763561	5.30301	16.8444	0.0387028	0.311066
Tnnc1	-1.02792	5.31827	22.161	0.00940949	0.142067			Gm12994	0.761863	5.30294	16.8417	0.0387028	0.311066
RP23-442M18.8	-1.02751	5.31826	22.1626	0.00940949	0.142067			C530043K16Rik	0.760932	5.30289	16.8315	0.0387028	0.311066
Mlph	-1.02667	5.31822	22.1565	0.00940949	0.142067			Gm20383	0.760889	5.3029	16.8362	0.0387028	0.311066
Gm37940	-1.02588	5.31818	22.1525	0.00940949	0.142067			Itih5	0.758669	5.77449	4.39387	0.0360685	0.311066
Zdhhc22	-1.02388	5.31807	22.1238	0.00940949	0.142067			Gm5815	0.758562	5.30279	16.8246	0.0387028	0.311066
Recql4	-1.02107	5.31796	22.111	0.00940949	0.142067			RP24-310D17.5	0.758072	5.30278	16.8297	0.0387028	0.311066
Olfr1307	-1.02072	5.31793	22.1327	0.00940949	0.142067			Gm4890	0.757856	5.30278	16.8306	0.0387028	0.311066
Havcr2	-1.01968	5.31787	22.1221	0.00940949	0.142067			Gm5587	0.75715	5.30274	16.8279	0.0387028	0.311066
Gm42771	-1.01861	5.31783	22.1223	0.00940949	0.142067			Rassf10	0.757138	5.30274	16.8273	0.0387028	0.311066
A730081D07Rik	-1.01806	5.31781	22.1236	0.00940949	0.142067			Cdkn2b	0.75615	5.3027	16.8242	0.0387028	0.311066
Impg2	-1.01795	5.3178	22.1215	0.00940949	0.142067			St6gal2	0.755784	5.30266	16.8089	0.0387028	0.311066
Crocc	-1.01695	5.64688	6.8118	0.00905583	0.142067			Tmprss7	0.755191	5.30266	16.8216	0.0387028	0.311066
Tmc3	-1.01398	5.31762	22.1059	0.00940949	0.142067			1110002E22Rik	0.754566	5.30262	16.815	0.0387028	0.311066
Mustn1	-1.01248	5.31755	22.0987	0.00940949	0.142067			Gm44143	0.753733	5.3026	16.8213	0.0387027	0.311066
Gm42636	-1.01192	5.31752	22.0961	0.00940949	0.142067			Ccl21c	0.753617	5.3026	16.8209	0.0387027	0.311066
Zfp830	-1.00991	5.63917	6.7551	0.0093481	0.142067			Gm6755	0.752929	5.30256	16.8119	0.0387028	0.311066
Fam166a	-1.00953	5.31741	22.0882	0.00940949	0.142067			Cbs	0.751666	5.78996	4.30472	0.0380068	0.311066
Gm19427	-1.00648	5.31727	22.0776	0.00940949	0.142067			H2-Q2	0.751375	5.30249	16.8077	0.0387028	0.311066
Gm13022	-1.00387	5.31714	22.0649	0.00940949	0.142067			A930006K02Rik	0.75084	5.30248	16.8137	0.0387027	0.311066
Gm15994	-1.00339	5.31711	22.0606	0.00940949	0.142067			Gm7832	0.750585	5.77674	4.30142	0.0380806	0.311066
Gm8225	-1.00139	5.31703	22.0568	0.00940949	0.142067			Piezo1	0.75041	5.30246	16.8105	0.0387027	0.311066
1700029I15Rik	-0.986472	5.31632	21.9935	0.00940949	0.142067			Gm44729	0.749361	5.30242	16.8103	0.0387027	0.311066
Cdr2l	-0.954279	5.76185	6.75272	0.00936053	0.142067			1600023N17Rik	0.748558	5.30238	16.8068	0.0387027	0.311066
4931428F04Rik	-0.943024	5.79161	6.7704	0.00926826	0.142067			Gm9791	0.748216	5.30236	16.8031	0.0387027	0.311066
Edrf1	-0.936778	5.79847	6.76112	0.00931662	0.142067			Oip5	0.747127	5.30231	16.7953	0.0387028	0.311066
Dok4	-0.933798	5.81495	6.79578	0.00913743	0.142067			Trim21	0.746856	5.30231	16.803	0.0387027	0.311066
Cog2	-0.92502	5.81711	6.75133	0.00936786	0.142067			1500035N22Rik	0.746832	5.30231	16.8029	0.0387027	0.311066
Gm12983	-0.894806	5.88541	6.82124	0.00900809	0.142067			Nkpd1	0.746326	5.30229	16.8019	0.0387027	0.311066
Triap1	-0.884458	5.90759	6.74693	0.00939098	0.142067			Gm10558	0.745358	5.30225	16.7999	0.0387027	0.311066
Gm11438	-0.881447	5.91995	6.78748	0.00918003	0.142067			Pelp1	0.745249	5.78339	4.36605	0.036662	0.311066
Pwwp2b	-0.820021	6.0295	6.7668	0.00928701	0.142067			Gna14	0.744863	5.30223	16.7986	0.0387027	0.311066
Fbxo10	-0.814488	6.05535	6.83544	0.00893672	0.142067			Lsp1	0.74386	5.30218	16.7948	0.0387027	0.311066
Urod	-0.800097	6.08386	6.82434	0.00899246	0.142067			Adh6b	0.743495	5.30217	16.7947	0.0387027	0.311066
Zfp532	-0.778711	6.12103	6.77009	0.00926987	0.142067			Dhx58	0.742031	5.30209	16.7827	0.0387027	0.311066
Pdzd4	-0.696606	6.33215	6.81153	0.00905719	0.142067			Ptpn22	0.741331	5.30205	16.768	0.0387028	0.311066
Hspa13	-0.635109	6.50004	6.75863	0.00932962	0.142067			Tctex1d1	0.741247	5.30206	16.778	0.0387027	0.311066
Drg1	-0.606636	6.59825	6.81287	0.0090504	0.142067			Gm44220	0.740835	5.30205	16.7825	0.0387027	0.311066
Wscd2	-0.599307	6.60406	6.79872	0.00912238	0.142067			Gm27166	0.74078	5.30205	16.7828	0.0387027	0.311066
Rtcb	-0.555431	6.79372	6.75905	0.00932744	0.142067			Gm45216	0.740384	5.30203	16.7857	0.0387027	0.311066
Nav1	-0.5456	6.81468	6.74638	0.00939391	0.142067			Zfp146	0.740255	5.30201	16.7739	0.0387027	0.311066
Cacna2d3	-0.530278	6.88435	6.81347	0.00904734	0.142067			2410080I02Rik	0.739305	5.30197	16.7713	0.0387027	0.311066
Tnrc6c	-0.519673	6.927	6.76368	0.00930324	0.142067			Ndc80	0.738408	5.30195	16.7813	0.0387027	0.311066
Nmnat2	-0.505879	7.00809	6.7824	0.00920615	0.142067			Gm4430.1	0.738197	5.30194	16.7776	0.0387027	0.311066
Mrps24	-0.504742	7.00961	6.79932	0.00911932	0.142067			Gm45522	0.737159	5.30189	16.7756	0.0387027	0.311066
Trak1	-0.443587	7.32473	6.75357	0.00935611	0.142067			Gm16008	0.737149	5.30188	16.7688	0.0387027	0.311066
Syt13	-0.440514	7.35854	6.81003	0.00906503	0.142067			Ankrd29	0.736968	5.83426	4.41776	0.0355668	0.311066
Dmwd	-0.422035	7.44401	6.7517	0.00936592	0.142067			Gm6733	0.736804	5.30188	16.7729	0.0387027	0.311066
Trim35	-0.386791	7.68486	6.77427	0.00924823	0.142067			Gm7619	0.736216	5.30185	16.7712	0.0387027	0.311066
Ttc9b	-0.367935	7.86323	6.83146	0.00895696	0.142067			4732416N19Rik	0.73495	5.30179	16.7599	0.0387027	0.311066
Hnrnpab	-0.36378	7.90725	6.81755	0.0090267	0.142067			Gm44986	0.734405	5.30177	16.767	0.0387027	0.311066
Fam171b	-0.341821	8.09843	6.74698	0.00939073	0.142067			Scd4	0.734254	5.30177	16.7669	0.0387027	0.311066
Zeb2	-0.310002	8.46923	6.80367	0.00909881	0.142067			Gm20657	0.733887	5.30175	16.7667	0.0387027	0.311066
Bex2	-0.297601	8.67489	6.83655	0.00893122	0.142067			Gm43359	0.733203	5.30171	16.7506	0.0387027	0.311066
Tm2d3	-0.75925	6.1627	6.74116	0.00942142	0.142073			Gm43327	0.732221	5.30163	16.7225	0.0387028	0.311066
Tmed10	-0.404502	7.56774	6.74136	0.00942036	0.142073			Rasef	0.731654	5.30165	16.7553	0.0387027	0.311066
Slc35c1	-1.00992	5.64428	6.73888	0.00943345	0.142158			Gm5341	0.731454	5.30164	16.7546	0.0387027	0.311066
Prkag2	-0.522575	6.91139	6.73671	0.00944494	0.142181			Gm27018	0.73142	5.30164	16.7544	0.0387027	0.311066
Fyttd1	-0.534202	6.85979	6.73447	0.00945682	0.142196			Gm11270	0.731208	5.30163	16.7539	0.0387027	0.311066
B3gat1	-0.455896	7.23364	6.73489	0.00945466	0.142196			Arhgap27os3	0.730195	5.30159	16.7505	0.0387027	0.311066
Ep400	-0.656109	6.42249	6.71968	0.00953554	0.143297			Pgk1-ps3	0.729589	5.30156	16.7523	0.0387027	0.311066
Tenm2	-0.463048	7.20311	6.71648	0.00955268	0.143472			Hmx2	0.729407	5.30155	16.7496	0.0387027	0.311066
Dnttip2	-0.951473	5.76458	6.71499	0.00956067	0.143509			Ccdc162	0.729386	5.30151	16.7163	0.0387027	0.311066
Lsamp	-0.383496	7.70459	6.70169	0.00963225	0.1445			Ffar2	0.728958	5.30152	16.7393	0.0387027	0.311066
Wdfy3	-0.431759	7.37501	6.6987	0.0096484	0.144659			Gm7879	0.728937	5.30154	16.7545	0.0387027	0.311066
Ergic2	-0.664078	6.39572	6.69008	0.00969515	0.145277			Gm14745	0.728509	5.30152	16.7498	0.0387027	0.311066
Pgm2l1	-0.302065	8.57512	6.68373	0.00972975	0.145628			E2f2	0.728361	5.30151	16.7464	0.0387027	0.311066
Gm4707	-0.808578	6.04791	6.66904	0.00981029	0.146749			Gm37063	0.728322	5.30151	16.7463	0.0387027	0.311066
Tmem167b	-0.715685	6.25401	6.66065	0.00985655	0.147357			Fam181a	0.728313	5.3015	16.7374	0.0387027	0.311066
Mfsd12	-0.918095	5.81557	6.65844	0.00986881	0.147455			Slc14a2	0.727976	5.30148	16.7371	0.0387027	0.311066
Dcun1d4	-0.448296	7.26374	6.64764	0.00992882	0.148267			Fgfbp1	0.727861	5.30149	16.7469	0.0387027	0.311066
Cdk20	-1.03024	5.58211	6.63926	0.00997561	0.148625			Kcnk6	0.727549	5.30147	16.7372	0.0387027	0.311066
Ppp1r13b	-0.526498	6.88342	6.63545	0.00999694	0.148858			Glipr1l2	0.726942	5.30145	16.7409	0.0387027	0.311066
Galntl6	-0.874672	5.89775	6.63378	0.0100063	0.148885			Gm10254	0.726783	5.30144	16.7413	0.0387027	0.311066
Ralgapa1	-0.405596	7.53217	6.6331	0.0100102	0.148885			Gm37553	0.726454	5.30143	16.7459	0.0387027	0.311066
Gtf2h4	-0.954753	5.74165	6.63112	0.0100213	0.148965			Gm11266	0.726283	5.30142	16.7418	0.0387027	0.311066
Tmem135	-0.629381	6.50707	6.62705	0.0100442	0.149221			Gm15445	0.726019	5.30141	16.7448	0.0387027	0.311066
Tmem39b	-1.08393	5.49545	7.40217	0.0100911	0.149661			Gm11507	0.725852	5.3014	16.7401	0.0387027	0.311066
Gm9002	-1.07259	5.49141	7.32234	0.0100911	0.149661			Gm45517	0.725453	5.30139	16.7424	0.0387027	0.311066
Gm12155	-0.523064	6.89561	6.62014	0.0100833	0.149661			Ano2	0.725389	5.30138	16.7399	0.0387027	0.311066
Babam1	-0.538552	6.82909	6.61507	0.010112	0.149887			Trim59	0.72523	5.87296	4.3697	0.0365835	0.311066
C1qbp	-0.518491	6.91272	6.60877	0.0101479	0.150162			Gm8940	0.724733	5.30136	16.7406	0.0387027	0.311066
Gm43841	-0.492869	7.03555	6.60963	0.0101438	0.150162			Gm43973	0.724391	5.30133	16.7333	0.0387027	0.311066
Acly	-0.487535	7.05102	6.6073	0.0101562	0.1502			Gm9025	0.723402	5.30129	16.7314	0.0387027	0.311066
Cnih3	-0.715553	6.25327	6.60493	0.0101698	0.15023			Hsf5	0.722763	5.30127	16.7314	0.0387027	0.311066
Sec14l1	-0.405137	7.51484	6.60623	0.0101662	0.15023			Mtfr2	0.722559	5.30125	16.7248	0.0387027	0.311066
Got2	-0.517589	6.90976	6.59114	0.0102488	0.151141			Plag1	0.720771	5.30118	16.7266	0.0387027	0.311066
Wdr54	-0.997383	5.64736	6.58631	0.0102767	0.151466			Mc3r	0.720632	5.30114	16.6981	0.0387027	0.311066
Dhx9	-0.558171	6.74066	6.57528	0.0103406	0.152064			Ror2	0.720602	5.30118	16.7265	0.0387027	0.311066
Fam19a5	-0.366483	7.8074	6.57575	0.0103379	0.152064			Gm13529	0.7201	5.30115	16.7219	0.0387027	0.311066
Lrfn4	-0.831181	5.97937	6.57133	0.0103635	0.152316			Gm26762	0.719686	5.30113	16.7196	0.0387027	0.311066
Klhl13	-0.658059	6.39783	6.54841	0.0104979	0.153938			Mogat1	0.719429	5.30112	16.7188	0.0387027	0.311066
D230025D16Rik	-0.654501	6.40913	6.54639	0.0105098	0.153938			Cenpk	0.719393	5.30112	16.7217	0.0387027	0.311066
Igsf9b	-0.735278	6.17918	6.53812	0.0105588	0.154403			Rbpsuh-rs3	0.71936	5.30112	16.7234	0.0387027	0.311066
Ip6k1	-0.386591	7.64164	6.53232	0.0105933	0.154815			1700027J19Rik	0.719045	5.30111	16.7244	0.0387027	0.311066
Gm3200	-1.21846	5.38802	11.4595	0.0106526	0.154905			Gm5814	0.718367	5.30108	16.721	0.0387027	0.311066
Gm7048	-1.21737	5.39073	11.343	0.0106526	0.154905			Lrrc34	0.71792	5.30106	16.721	0.0387027	0.311066
Gab3	-1.20942	5.38927	11.3044	0.0106526	0.154905			Hist1h2ap	0.717698	5.30102	16.6977	0.0387027	0.311066
RP24-345F16.1	-1.20674	5.38875	11.2986	0.0106526	0.154905			Gm17732	0.717636	5.30105	16.7184	0.0387027	0.311066
Gm26870	-1.19673	5.39164	11.0613	0.0106526	0.154905			Gpr182	0.717394	5.30102	16.7069	0.0387027	0.311066
Gm45760	-1.18653	5.38947	11.0236	0.0106526	0.154905			Rbm44	0.717202	5.301	16.6895	0.0387027	0.311066
Ppp1r12c	-0.574034	6.66795	6.52087	0.0106616	0.15495			Proser3	0.716904	5.30101	16.7092	0.0387027	0.311066
Shmt2	-1.04496	5.56011	6.72014	0.0106838	0.155186			RP23-138K22.1	0.71687	5.30102	16.7188	0.0387027	0.311066
Dgke	-0.616245	6.52804	6.50934	0.010731	0.155785			Tgif2	0.716498	5.30099	16.7072	0.0387027	0.311066
Abl2	-0.588967	6.61197	6.49908	0.0107931	0.156425			2310068J16Rik	0.715515	5.30094	16.7031	0.0387027	0.311066
Ifitm10	-0.642045	6.42687	6.48963	0.0108506	0.15715			Gm5639	0.714751	5.30092	16.708	0.0387027	0.311066
H1fx	-0.523584	6.85683	6.48889	0.0108552	0.15715			Gm9621	0.714583	5.30091	16.7073	0.0387027	0.311066
Spag1	-1.16503	5.46667	8.43555	0.0109802	0.157494			Gm31274	0.714	5.30086	16.6812	0.0387027	0.311066
Gm11658	-1.15801	5.4658	8.37237	0.0109802	0.157494			Gm29658	0.713464	5.30086	16.6998	0.0387027	0.311066
Kansl1l	-1.11707	5.46932	7.85725	0.0109802	0.157494			Crabp2	0.712882	5.30082	16.6861	0.0387027	0.311066
Htr5a	-1.10993	5.4696	7.77326	0.0109802	0.157494			Gm15530	0.712882	5.30082	16.6861	0.0387027	0.311066
Ism1	-1.08392	5.46381	7.63255	0.0109802	0.157494			Crnde	0.712309	5.30081	16.7024	0.0387027	0.311066
1810043G02Rik	-0.76648	6.1039	6.47706	0.0109276	0.157494			Ankrd55	0.711602	5.30079	16.7028	0.0387027	0.311066
Agrn	-0.526492	6.85966	6.46635	0.0109937	0.157494			Gm13039	0.711424	5.30078	16.7022	0.0387027	0.311066
Snd1	-0.527651	6.83866	6.45674	0.0110533	0.158087			Echdc3	0.711408	5.30077	16.6994	0.0387027	0.311066
Aftph	-0.506827	6.91858	6.45766	0.0110476	0.158087			Kcnrg	0.711186	5.30076	16.6987	0.0387027	0.311066
Ube2d3	-0.304575	8.45346	6.45205	0.0110825	0.158418			Gm20689	0.710949	5.30075	16.6978	0.0387027	0.311066
Ier2	-1.01114	5.579	6.44938	0.0110992	0.158483			RP24-165I13.1	0.71083	5.30075	16.7001	0.0387027	0.311066
Fbxo9	-0.481125	7.05322	6.44704	0.0111138	0.158605			Gm37618	0.710266	5.3007	16.6735	0.0387027	0.311066
Ncam1	-0.395311	7.56543	6.44064	0.0111539	0.15909			Gm22774	0.709667	5.3007	16.6932	0.0387027	0.311066
Syngr1	-0.336648	8.07852	6.43809	0.01117	0.159181			Olfr592	0.709516	5.30066	16.6632	0.0387027	0.311066
Mmp11	-1.01021	5.55238	6.43055	0.0112175	0.159473			Stmnd1	0.709487	5.30069	16.6902	0.0387027	0.311066
Gripap1	-0.726481	6.19894	6.43304	0.0112017	0.159473			Rem1	0.709245	5.30068	16.69	0.0387027	0.311066
St3gal3	-0.629337	6.46503	6.43144	0.0112118	0.159473			Gm26751	0.709088	5.30065	16.6718	0.0387027	0.311066
Tmem151a	-0.34161	8.0247	6.42193	0.011272	0.159987			Gm37097	0.707885	5.30062	16.6912	0.0387027	0.311066
Slk	-0.548236	6.7567	6.40943	0.0113517	0.160855			Micall2	0.707592	5.3006	16.6818	0.0387027	0.311066
Wnk3	-0.964975	5.67807	6.39443	0.011448	0.162099			Syne3	0.707419	5.3006	16.6895	0.0387027	0.311066
Nacc1	-0.65845	6.37604	6.39381	0.0114519	0.162099			Gm1305	0.706581	5.30057	16.6867	0.0387027	0.311066
Fam117b	-0.588378	6.59414	6.39044	0.0114738	0.16232			Gm10762	0.706479	5.30056	16.6843	0.0387027	0.311066
Snrpa	-0.789198	6.04221	6.38589	0.0115032	0.162648			Smt3h2-ps2	0.705503	5.30051	16.6773	0.0387027	0.311066
Trim27	-0.793315	6.03718	6.37941	0.0115453	0.163154			Grin3b	0.705254	5.30051	16.6817	0.0387027	0.311066
Lipt1	-1.16478	5.43986	9.03799	0.0115939	0.16331			Gm16550	0.704734	5.30044	16.6449	0.0387027	0.311066
Cox8b	-1.16001	5.442	8.91571	0.0115939	0.16331			Gm2939	0.704527	5.30045	16.6534	0.0387027	0.311066
Ncapg2	-1.10621	5.43879	8.41745	0.0115939	0.16331			Gm45470	0.704339	5.30044	16.6528	0.0387027	0.311066
Pcgf1	-0.939655	5.73904	6.37283	0.0115882	0.16331			Gm28800	0.704179	5.30045	16.6728	0.0387027	0.311066
Gm12025	-1.204	5.4171	10.1214	0.011644	0.163311			RP23-334E13.4	0.704014	5.30044	16.6679	0.0387027	0.311066
C2cd4c	-1.20099	5.41872	10.0291	0.011644	0.163311			Tbc1d8b	0.703531	5.30043	16.6766	0.0387027	0.311066
1500002C15Rik	-1.18595	5.41514	9.98206	0.011644	0.163311			Acer1	0.703366	5.30041	16.6654	0.0387027	0.311066
Col18a1	-1.17161	5.41747	9.74265	0.011644	0.163311			Gm45501	0.703305	5.30042	16.6759	0.0387027	0.311066
Pp2d1	-1.15365	5.41724	9.55631	0.011644	0.163311			RP24-361O20.1	0.703262	5.30042	16.6756	0.0387027	0.311066
Smg7	-0.647615	6.40041	6.37081	0.0116014	0.163311			A630023P12Rik	0.702884	5.30038	16.6589	0.0387027	0.311066
Clns1a	-0.533135	6.80129	6.36641	0.0116301	0.163311			Fbxo8	0.702745	5.88826	4.27412	0.0386972	0.311066
Tpm3	-0.394641	7.55257	6.36518	0.0116382	0.163311			Olfr1262	0.702651	5.30037	16.6539	0.0387027	0.311066
Zfp512b	-0.878947	5.85002	6.3504	0.0117356	0.164506			Gm12738	0.702239	5.30036	16.6636	0.0387027	0.311066
Mob4	-0.440445	7.24646	6.34457	0.0117742	0.164959			Angptl7	0.701762	5.30034	16.6564	0.0387027	0.311066
Mrpl38	-0.67943	6.30402	6.33948	0.011808	0.165078			Gm10723	0.701656	5.30035	16.6706	0.0387027	0.311066
Sfpq	-0.411655	7.42677	6.34122	0.0117964	0.165078			Gm23971	0.701591	5.30033	16.6611	0.0387027	0.311066
Pcdhb17	-0.886879	5.82842	6.3328	0.0118526	0.165612			Zfp607a	0.701521	5.30034	16.6702	0.0387027	0.311066
Dhx57	-0.755506	6.10814	6.32684	0.0118925	0.166081			Etohd2	0.701089	5.30032	16.6624	0.0387027	0.311066
Clptm1l	-0.538287	6.76003	6.29659	0.0120971	0.168577			Gm18943	0.70069	5.3003	16.6589	0.0387027	0.311066
Mprip	-0.368542	7.73134	6.29296	0.012122	0.168833			Pom121l2	0.700388	5.30029	16.6656	0.0387027	0.311066
Mtpn	-0.291901	8.57329	6.28328	0.0121883	0.169667			Gm17228	0.700245	5.30028	16.6623	0.0387027	0.311066
Tmx4	-0.325197	8.16196	6.28137	0.0122014	0.169759			Tacr3	0.699988	5.30027	16.6587	0.0387027	0.311066
Gm6395	-0.495034	6.95781	6.27981	0.0122122	0.169818			Gm12071	0.698889	5.30022	16.6603	0.0387027	0.311066
Exosc8	-1.06903	5.53103	7.05109	0.0122582	0.169847			RP24-325P4.5	0.69815	5.30019	16.6587	0.0387027	0.311066
Rnf31	-0.995204	5.58068	6.27285	0.0122602	0.169847			Gm27935	0.697106	5.30011	16.6213	0.0387027	0.311066
Ube4b	-0.50754	6.89289	6.24655	0.0124436	0.171753			Dcst1	0.696928	5.30012	16.6361	0.0387027	0.311066
Sipa1l1	-0.36787	7.71657	6.24431	0.0124596	0.171883			Col4a3	0.696639	5.30011	16.6352	0.0387027	0.311066
Mat2a	-0.455633	7.14515	6.23384	0.0125332	0.172807			Six4	0.696347	5.30009	16.6301	0.0387027	0.311066
B3galt1	-0.576004	6.60444	6.23123	0.0125518	0.172972			Nox4	0.695637	5.30008	16.6487	0.0387027	0.311066
Wasl	-0.351612	7.85736	6.23029	0.0125662	0.172988			Gm13213	0.695634	5.30008	16.6463	0.0387027	0.311066
Prosc	-0.542819	6.73896	6.22613	0.012588	0.173196			Gm38372	0.693644	5.29999	16.6435	0.0387027	0.311066
Pcnx	-0.574748	6.62079	6.22267	0.0126126	0.173336			Mfsd2b	0.693644	5.29999	16.6435	0.0387027	0.311066
Dip2c	-0.530942	6.77385	6.21402	0.0126744	0.173743			Pole2	0.692299	5.29993	16.6397	0.0387027	0.311066
Ackr3	-0.991003	5.60042	6.18671	0.0128714	0.176258			Nkx2-9	0.691998	5.29992	16.6387	0.0387027	0.311066
Atrn	-0.452016	7.15275	6.18368	0.0128935	0.176468			Icos	0.691729	5.29991	16.6375	0.0387027	0.311066
Gm15536	-0.609691	6.4967	6.1826	0.0129013	0.176483			Gm20156	0.690937	5.29986	16.6206	0.0387027	0.311066
Efnb1	-0.958154	5.65796	6.17845	0.0129316	0.176729			Gm45324	0.689344	5.29978	16.6135	0.0387027	0.311066
Serbp1	-0.278805	8.7492	6.17377	0.0129659	0.176995			Gm5117	0.689047	5.29978	16.6267	0.0387027	0.311066
Hspa4	-0.398232	7.47297	6.16671	0.0130177	0.177609			Gm43294	0.686397	5.29967	16.6184	0.0387027	0.311066
Klhl18	-0.830082	5.92208	6.16341	0.0130421	0.177788			RP23-429B12.3	0.686335	5.29966	16.6159	0.0387027	0.311066
Syt7	-0.307802	8.32669	6.16308	0.0130445	0.177788			Trdn	0.685518	5.29963	16.6151	0.0387027	0.311066
Bmyc	-0.518341	6.82482	6.15353	0.0131151	0.178541			Gm9497	0.684435	5.29958	16.6117	0.0387027	0.311066
Zmat3	-0.466816	7.06307	6.15169	0.0131288	0.178563			Gm6119	0.684184	5.29957	16.6088	0.0387027	0.311066
Seh1l	-0.524935	6.79765	6.14532	0.0131761	0.178834			Fam83d	0.682468	5.29946	16.5688	0.0387027	0.311066
Sod1	-0.315208	8.22673	6.14555	0.0131744	0.178834			Gm43519	0.672869	5.29906	16.57	0.0387027	0.311066
Cadps	-0.354651	7.81518	6.13873	0.0132253	0.178854			Gm27199	0.672226	5.29903	16.5674	0.0387027	0.311066
Lclat1	-0.795787	5.99332	6.12104	0.0133583	0.179249			Gm43665	0.671704	5.299	16.5599	0.0387027	0.311066
Srr	-0.623508	6.43546	6.12149	0.0133549	0.179249			Gm15648	0.668771	5.29887	16.5492	0.0387027	0.311066
Tmem9	-0.579399	6.58106	6.12019	0.0133648	0.179249			Gm43686	0.668771	5.29887	16.5492	0.0387027	0.311066
Reps2	-0.298256	8.42639	6.12219	0.0133496	0.179249			Ccl3	0.662358	5.29857	16.5187	0.0387027	0.311066
Kcnt2	-0.77872	6.03848	6.11842	0.0133781	0.179335			Olfr1079	0.662294	5.29858	16.5264	0.0387027	0.311066
Cstf2t	-0.437859	7.21649	6.11137	0.0134316	0.17996			Pbld2	0.657592	5.29836	16.5037	0.0387027	0.311066
Ubac2	-0.781999	6.02829	6.10533	0.0134776	0.180298			Zfp467	0.651879	6.04474	4.37166	0.0365415	0.311066
Rnf145	-0.594355	6.51971	6.10419	0.0134863	0.180318			Gm6501	0.651738	5.2981	16.4836	0.0387027	0.311066
Bclaf1	-0.569522	6.61304	6.10328	0.0134932	0.180318			Apopt1	0.602573	6.17112	4.34096	0.0372061	0.311066
Gtf3c4	-0.810504	5.95787	6.08979	0.0135966	0.181147			Gm6472	0.444814	6.8063	4.41927	0.0355354	0.311066
Rilpl1	-0.633498	6.40507	6.08985	0.0135962	0.181147			Gm11353	0.367653	7.26897	4.41402	0.0356448	0.311066
Bag5	-0.598967	6.50518	6.08845	0.0136069	0.181191			Rpl18	0.351932	7.35385	4.32988	0.0374491	0.311066
Ccdc149	-0.578305	6.57566	6.079	0.0136799	0.181499			Gm12338	0.318254	7.61816	4.34432	0.0371327	0.311066
Arhgef17	-0.418578	7.33039	6.07994	0.0136726	0.181499			Kif5b	0.287015	7.96825	4.32853	0.0374787	0.311066
Cdkl5	-0.378147	7.59764	6.08056	0.0136679	0.181499			Nkap	0.758662	5.73303	4.26617	0.0388786	0.31171
Aff4	-0.356859	7.77361	6.07735	0.0136927	0.181499			Kcna6	0.681088	5.95113	4.26496	0.0389062	0.311836
Pls3	-0.310843	8.24418	6.07772	0.0136898	0.181499			Gm12350	0.604341	6.15777	4.26258	0.0389609	0.311866
Tpd52l1	-0.6683	6.29195	6.07258	0.0137297	0.181896			Gm5776	0.589106	6.19335	4.26312	0.0389486	0.311866
Fam65a	-0.500302	6.8932	6.0717	0.0137366	0.181896			Eef1b2	0.348317	7.3563	4.26381	0.0389327	0.311866
Plekhn1	-0.863571	5.8511	6.07048	0.0137461	0.18193			Gm19426	1.05812	5.37047	8.89601	0.0432315	0.312165
Gm43655	-0.974439	5.58913	6.06732	0.0137707	0.182163			Xaf1	1.03515	5.39614	7.7717	0.0393197	0.312165
Mon2	-0.559313	6.65126	6.06166	0.0138149	0.182562			Gstm2-ps1	1.03314	5.39696	7.73255	0.0393197	0.312165
Pkp2	-0.619508	6.42866	6.06058	0.0138234	0.182582			Ttc7	1.01505	5.39435	7.61388	0.0393197	0.312165
Nsg1	-0.303553	8.33541	6.05439	0.0138719	0.18313			Gm37298	1.01349	5.34201	11.4777	0.0415164	0.312165
Scamp5	-0.342094	7.92124	6.05075	0.0139005	0.183415			Vipr2	0.986358	5.36956	8.28309	0.0432315	0.312165
A130010J15Rik	-1.03123	5.50618	6.71293	0.0139624	0.184057			Fam122b	0.98346	5.39453	7.303	0.0393197	0.312165
Pcsk2	-0.343017	7.89126	6.04279	0.0139633	0.184057			Eya4	0.981634	5.36883	8.29196	0.0432315	0.312165
Zmynd11	-0.420321	7.30111	6.03513	0.014024	0.184764			Mir670hg	0.979311	5.39202	7.32666	0.0393197	0.312165
Rassf1	-0.974347	5.59786	6.02162	0.0141318	0.185926			Rpl21-ps1	0.975933	5.36732	8.33996	0.0432315	0.312165
Smg5	-0.712614	6.16948	6.0205	0.0141407	0.185926			Gm37885	0.973824	5.34032	11.2538	0.0415164	0.312165
Impa1	-0.502405	6.87437	6.02069	0.0141392	0.185926			Col1a1	0.972432	5.3947	7.19423	0.0393197	0.312165
Slc45a1	-0.730694	6.12882	6.01183	0.0142104	0.186697			1700001C02Rik	0.972069	5.34272	10.988	0.0415164	0.312165
Usp39	-0.848062	5.87651	6.00692	0.01425	0.186891			Gm17203	0.971949	5.34094	11.1592	0.0415164	0.312165
Sf3b2	-0.369992	7.64215	6.00836	0.0142383	0.186891			F11r	0.971014	5.36747	8.28402	0.0432315	0.312165
Spg21	-0.653172	6.34919	6.01432	0.0142718	0.187034			Gm11443	0.967624	5.39337	7.18324	0.0393197	0.312165
Cfap36	-0.390429	7.49874	6.00211	0.0142889	0.187119			2310074N15Rik	0.965844	5.33984	11.2162	0.0415164	0.312165
Asb8	-0.674285	6.266	5.99446	0.0143509	0.187837			Gm10653	0.963913	5.34057	11.1256	0.0415164	0.312165
Mbtps1	-0.677592	6.25238	5.98584	0.0144213	0.188569			5430405H02Rik	0.959705	5.3958	7.07096	0.0393197	0.312165
Cep290	-0.935307	5.66888	5.97663	0.0144967	0.189313			Fam135b	0.956953	5.36583	8.2241	0.0432315	0.312165
Hmgcl	-0.644636	6.35275	5.97538	0.0145073	0.189313			Pifo	0.956836	5.34023	11.0731	0.0415164	0.312165
Synpo	-0.509701	6.83427	5.96471	0.0145951	0.190079			Gm11483	0.956314	5.3394	11.1623	0.0415164	0.312165
Mdm4	-0.742978	6.09107	5.95957	0.0146377	0.190444			Eif1-ps3	0.95487	5.36595	8.24696	0.0432315	0.312165
Cuedc2	-0.424042	7.26725	5.96001	0.014634	0.190444			Sorbs1	0.95484	5.36787	8.1108	0.0432315	0.312165
Ogg1	-1.17085	5.35504	13.7174	0.0148421	0.190912			Cyp2j12	0.954077	5.33995	11.0319	0.0415164	0.312165
A230077H06Rik	-1.16713	5.35552	13.6227	0.0148421	0.190912			Fam117a	0.953496	5.34084	10.9825	0.0415164	0.312165
Gm38300	-1.16429	5.35581	13.5427	0.0148421	0.190912			Cenpq	0.951455	5.36681	8.11999	0.0432315	0.312165
Acot3	-1.15793	5.35568	13.4994	0.0148421	0.190912			Gm24105	0.949752	5.36564	8.22075	0.0432315	0.312165
Gm26530	-1.14667	5.35379	13.5686	0.0148421	0.190912			Urah	0.949532	5.34067	10.9643	0.0415164	0.312165
Wnt6	-1.14594	5.35364	13.5444	0.0148421	0.190912			Gm9687	0.948181	5.39114	7.05501	0.0393197	0.312165
Gpr157	-1.13307	5.35441	13.3401	0.0148421	0.190912			Fbln2	0.945609	5.36721	8.04653	0.0432315	0.312165
Gm7745	-1.13236	5.35675	13.0788	0.0148421	0.190912			Dnah8	0.937308	5.39183	6.96221	0.0393197	0.312165
Plin4	-1.12604	5.35564	13.1108	0.0148421	0.190912			Gm26721	0.937021	5.3925	6.92132	0.0393197	0.312165
RP23-438P19.12	-1.10842	5.35457	13.0336	0.0148421	0.190912			Enkur	0.935169	5.36626	8.03284	0.0432315	0.312165
1700027A15Rik	-1.10822	5.35466	13.0212	0.0148421	0.190912			Gm5904	0.935016	5.36667	7.99812	0.0432315	0.312165
Dffb	-1.10623	5.35367	13.0823	0.0148421	0.190912			Bend7	0.930938	5.33899	10.9273	0.0415164	0.312165
Tbx2	-1.10205	5.35348	13.0603	0.0148421	0.190912			Gm11627	0.930072	5.33881	10.9257	0.0415164	0.312165
Gm43511	-1.0914	5.35302	12.9896	0.0148421	0.190912			Gm5335	0.929352	5.33794	11.0227	0.0415164	0.312165
Gm37069	-1.06245	5.34996	12.9695	0.0148421	0.190912			Rxfp3	0.929209	5.33868	10.8965	0.0415164	0.312165
Zswim5	-0.972143	5.56976	5.94531	0.0147566	0.190912			Gm5931	0.92885	5.39035	6.89584	0.0393197	0.312165
Clock	-0.593739	6.50291	5.94764	0.0147371	0.190912			Gm17669	0.92669	5.36664	7.92612	0.0432315	0.312165
Pip4k2b	-0.458842	7.06985	5.95084	0.0147104	0.190912			Gm13430	0.925464	5.39074	6.85819	0.0393197	0.312165
Mfn2	-0.428422	7.24038	5.94857	0.0147293	0.190912			Mpp7	0.924703	5.36494	7.99959	0.0432315	0.312165
Pds5b	-0.416139	7.30863	5.9469	0.0147433	0.190912			Gm42413	0.923347	5.33855	10.8797	0.0415164	0.312165
Ralgps1	-0.657165	6.29869	5.93363	0.0148547	0.190979			Gm6743	0.923119	5.33893	10.8532	0.0415164	0.312165
Bcl9	-0.725254	6.12642	5.92722	0.0149088	0.191392			Il6ra	0.916641	5.33822	10.8384	0.0415164	0.312165
Vps29	-0.345248	7.84604	5.92736	0.0149077	0.191392			Hpgds	0.915983	5.33729	10.9437	0.0415164	0.312165
Zfp763	-0.865019	5.81404	5.9229	0.0149455	0.191768			Chaf1a	0.913336	5.33958	10.6905	0.0415164	0.312165
Acot6	-0.970966	5.57284	5.91933	0.0149758	0.192063			Derl3	0.913122	5.36361	7.99931	0.0432315	0.312165
Ift22	-0.593874	6.50441	5.9149	0.0150134	0.192451			RP23-23P9.5	0.912073	5.33792	10.8141	0.0415164	0.312165
Rgs19	-0.619686	6.40166	5.90747	0.0150769	0.193075			Rmst	0.911209	5.36448	7.89415	0.0432315	0.312165
Rnf150	-0.660608	6.29301	5.90502	0.0150979	0.193248			Gm14168	0.908531	5.3894	6.68903	0.0393197	0.312165
Nhp2	-0.579747	6.53553	5.90386	0.0151082	0.193285			Lipe	0.908424	5.36556	7.82851	0.0432315	0.312165
Gm12163	-0.858629	5.82659	5.89742	0.0151632	0.193704			Gm29666	0.903374	5.33663	10.8568	0.0415164	0.312165
Arfip2	-0.48452	6.93821	5.8982	0.0151565	0.193704			Plekhf1	0.898515	5.33643	10.8063	0.0415164	0.312165
Tmem106b	-0.396825	7.42249	5.89742	0.0151632	0.193704			Gm8976	0.897909	5.33719	10.7205	0.0415164	0.312165
Snrnp40	-0.853488	5.84779	5.89397	0.0151929	0.193799			Pax2	0.893494	5.33605	10.7704	0.0415164	0.312165
Kdm1a	-0.668651	6.26292	5.89406	0.0151922	0.193799			Gm37543	0.891119	5.33688	10.714	0.0415164	0.312165
Phf24	-0.38764	7.48855	5.89461	0.0151874	0.193799			D930048N14Rik	0.888118	5.36642	7.57648	0.0432315	0.312165
Usp15	-0.568762	6.57354	5.89165	0.015213	0.19396			Gm5697	0.886868	5.33669	10.6443	0.0415164	0.312165
Frat1	-0.919879	5.67703	5.88289	0.0152888	0.194802			Gm10297	0.886201	5.33725	10.5886	0.0415164	0.312165
Nova2	-0.697766	6.1863	5.8823	0.0152939	0.194802			Arhgap18	0.8857	5.33822	10.5263	0.0415164	0.312165
Vwa8	-0.916964	5.69957	5.8783	0.0153288	0.19515			Tmem74	0.867917	5.33777	10.3633	0.0415164	0.312165
Rtn4rl1	-0.433678	7.19467	5.87571	0.0153517	0.195346			Gm14400	0.863062	5.33547	10.5109	0.0415164	0.312165
Rnf40	-0.795082	5.95855	5.87407	0.0153656	0.195428			Zfp105	0.858592	5.3372	10.3136	0.0415164	0.312165
Arf4	-0.393424	7.4368	5.87078	0.0153943	0.195698			Zfp566	0.858565	5.38763	6.27152	0.0393197	0.312165
Elac1	-0.789206	5.97669	5.86593	0.0154368	0.196142			C230012O17Rik	0.857541	5.33534	10.4843	0.0415164	0.312165
Gnai1	-0.350988	7.76761	5.85092	0.015569	0.197622			6530402F18Rik	0.850151	5.33581	10.3669	0.0415164	0.312165
Wars	-0.467538	7.01125	5.84395	0.0156308	0.198221			Eva1a	0.844514	5.56672	4.4197	0.0412101	0.312165
Tceal5	-0.382251	7.50299	5.84137	0.0156537	0.198414			Gm10110	0.827291	5.56416	4.27402	0.0412101	0.312165
Nom1	-0.853787	5.83252	5.83855	0.0156788	0.198636			Esam	0.801896	5.55838	4.09544	0.0429992	0.312165
Gab2	-1.03853	5.48196	6.83655	0.0157375	0.199089			Lbp	0.800447	5.6447	4.22715	0.0397824	0.312165
Gart	-0.816122	5.91579	5.83273	0.0157308	0.199089			Shox2	0.799334	5.64898	4.20449	0.0403172	0.312165
Nipsnap3b	-0.899656	5.73482	5.82455	0.0158041	0.199835			Mettl1	0.79885	5.53575	4.18792	0.0407132	0.312165
Mypop	-0.642902	6.31878	5.81944	0.0158501	0.200222			Stxbp3	0.790652	5.65618	4.25312	0.0391784	0.312165
Mcph1	-0.989779	5.54925	6.08704	0.0158717	0.200301			Txn-ps1	0.786831	5.6205	4.11099	0.0426055	0.312165
Ldha	-0.304048	8.24921	5.81431	0.0158964	0.200516			Tlcd1	0.782735	5.6548	4.09479	0.0430157	0.312165
Etv1	-0.515744	6.77704	5.80858	0.0159482	0.200885			Fastkd3	0.780482	5.61858	4.04948	0.044185	0.312165
Pdha1	-0.332771	7.92722	5.80569	0.0159745	0.201112			Npas3	0.778893	5.67489	4.17433	0.0410409	0.312165
Zfp451	-0.600335	6.45513	5.79486	0.0160732	0.201964			Hipk2	0.775806	5.67587	4.04873	0.0442047	0.312165
Sf3a1	-0.586954	6.50132	5.79546	0.0160677	0.201964			Exosc2	0.771852	5.70695	4.24983	0.0392545	0.312165
Igfbp3	-0.958234	5.57239	5.79224	0.0160971	0.202118			Rpl9-ps1	0.75199	5.72652	4.07918	0.043415	0.312165
Cirbp	-0.565944	6.58165	5.79183	0.0161009	0.202118			Mtss1	0.73313	5.80065	4.22697	0.0397866	0.312165
A830036E02Rik	-0.958392	5.54859	5.78285	0.0161834	0.202241			Crot	0.704882	5.89446	4.24726	0.0393137	0.312165
Nubp1	-0.938863	5.63659	5.74954	0.0164931	0.202241			Etfa	0.663763	5.94523	4.06631	0.0437469	0.312165
Zfp958	-0.92941	5.65238	5.7778	0.01623	0.202241			Samd4	0.661278	5.97178	4.08997	0.0431385	0.312165
Celsr3	-0.883011	5.75337	5.7342	0.0166378	0.202241			Fjx1	0.639908	6.05855	4.23168	0.0396762	0.312165
Kank3	-0.863642	5.80181	5.77011	0.0163011	0.202241			Ccnc	0.558494	6.25445	4.11144	0.0425943	0.312165
Zfp317	-0.83547	5.85283	5.72812	0.0166955	0.202241			Fth-ps3	0.532861	6.36955	4.19188	0.0406181	0.312165
Evc2	-0.759847	6.00717	5.73614	0.0166194	0.202241			Pitpnc1	0.513405	6.43411	4.08902	0.0431628	0.312165
Ptpn1	-0.668466	6.23462	5.70701	0.0168974	0.202241			Ado	0.473513	6.60964	4.15721	0.0414577	0.312165
Ypel4	-0.632211	6.34863	5.7545	0.0164466	0.202241			Cadm4	0.438153	6.7967	4.19477	0.0405491	0.312165
Plekhg5	-0.597325	6.44015	5.70423	0.0169242	0.202241			Gm5822	0.420913	6.85942	4.16968	0.0411537	0.312165
Carmil2	-0.579835	6.51047	5.78676	0.0161474	0.202241			Sdhc	0.383783	7.10118	4.25699	0.0390892	0.312165
Wrnip1	-0.572763	6.54005	5.76225	0.0163742	0.202241			Fam126b	0.376876	7.08279	4.05375	0.0440736	0.312165
Pcyox1	-0.524257	6.72511	5.71425	0.0168278	0.202241			Rnf13	0.363302	7.24121	4.22073	0.0399331	0.312165
Rgl1	-0.489472	6.88036	5.72969	0.0166807	0.202241			Rpl10a	0.342139	7.34127	4.08746	0.0432026	0.312165
Cds1	-0.482971	6.91879	5.76431	0.016355	0.202241			Gm11942	0.255225	8.24974	4.05026	0.0441648	0.312165
Srp9	-0.442353	7.12265	5.77883	0.0162204	0.202241			Rpl22l1	0.239005	8.5917	4.20932	0.0402026	0.312165
Txn2	-0.38353	7.49521	5.77541	0.016252	0.202241			Gm16200	0.86959	5.52409	4.70286	0.0443992	0.312364
Fscn1	-0.364177	7.63615	5.70644	0.0169029	0.202241			Eaf1	0.868416	5.5222	4.70335	0.0443992	0.312364
Sdcbp	-0.347172	7.7658	5.74246	0.0165596	0.202241			Cspg4	0.863308	5.5236	4.64739	0.0443992	0.312364
2003-09-01	-0.325343	7.97799	5.72158	0.0167578	0.202241			Galnt14	0.827809	5.52307	4.35009	0.0443992	0.312364
Clip3	-0.28559	8.48608	5.71989	0.0167739	0.202241			Gm5607	0.819943	5.51802	4.32514	0.0443992	0.312364
Arhgap33	-0.643186	6.31246	5.69661	0.0169978	0.202279			Hmgn2	0.791021	5.60284	4.04381	0.0443337	0.312364
Cep170b	-0.434951	7.15759	5.69577	0.017006	0.202279			Gm24447	0.70676	5.81889	4.04386	0.0443325	0.312364
Nme7	-0.393101	7.40506	5.69601	0.0170036	0.202279			Fam63b	0.526779	6.34876	4.02912	0.0447214	0.314207
Pnma2	-0.605975	6.42038	5.69388	0.0170243	0.202405			Rpl18a	0.325091	7.47114	4.01801	0.045017	0.315943
Hemk1	-0.930934	5.63265	5.68271	0.017133	0.203605			Naaa	0.783465	5.58165	4.00782	0.0452899	0.31692
Mcu	-0.917348	5.66895	5.67756	0.0171834	0.204036			Rn7sk	0.92364	5.44014	5.70364	0.0456833	0.318902
Coa7	-0.872304	5.76205	5.6774	0.0171849	0.204036			Prkx	0.913886	5.43688	5.68583	0.0456833	0.318902
Mrpl1	-0.855037	5.80246	5.672	0.0172379	0.204571			Rbbp8	0.860475	5.4335	5.28828	0.0456833	0.318902
Srl	-0.919412	5.6528	5.6688	0.0172694	0.20477			Gm13215	0.5962	6.11505	3.99124	0.0457377	0.319174
Tmem8b	-0.767035	5.98361	5.66771	0.0172801	0.20477			Nop56	0.63751	5.98548	3.98044	0.0460317	0.320733
Prdx5	-0.332804	7.89008	5.66711	0.017286	0.20477			Oaz1-ps	0.436641	6.7206	3.9708	0.0462961	0.322083
Tnpo2	-0.470959	6.96415	5.66503	0.0173065	0.204827			Cited1	0.909951	5.48315	5.11699	0.0463825	0.322231
Atcay	-0.468049	6.96397	5.66026	0.0173536	0.205291			Gm10420	0.887386	5.48111	4.95054	0.0463825	0.322231
Nrxn3	-0.343988	7.77484	5.65465	0.0174093	0.205856			Lzic	0.830138	5.47407	4.51881	0.0463825	0.322231
Sf1	-0.49756	6.82914	5.6527	0.0174287	0.205992			Gm5869	0.818469	5.47931	4.39196	0.0463825	0.322231
Hdgfl1	-1.11231	5.45661	7.83773	0.0174619	0.206177			Zfp825	0.81654	5.47726	4.38934	0.0463825	0.322231
Plk3	-1.061	5.45959	7.22003	0.0174619	0.206177			Rps8-ps4	0.55275	6.2408	3.9575	0.046663	0.32392
Npy2r	-0.661251	6.24553	5.64873	0.0174681	0.206177			Lzts2	0.707941	5.8105	3.95564	0.0467146	0.324192
Ndel1	-0.431445	7.15518	5.63201	0.0176355	0.207965			Lbh	0.640521	5.99406	3.94699	0.0469555	0.32543
Cd34	-0.56394	6.54226	5.62633	0.0176928	0.208546			Klhl4	0.778303	5.60149	3.94219	0.0470896	0.3261
Cyb5r3	-0.547857	6.61108	5.62149	0.0177417	0.208992			Gm15661	0.775986	5.61149	3.93434	0.0473098	0.326844
Lypd1	-0.403748	7.32078	5.61653	0.0177919	0.209241			Serinc5	0.52137	6.35735	3.93049	0.0474183	0.32742
Rab5b	-0.452985	7.02602	5.61194	0.0178386	0.209697			Gm6969	0.774845	5.59811	3.92654	0.0475297	0.327627
Adgrb1	-0.390101	7.41132	5.61061	0.0178521	0.209761			Eml1	0.617243	6.04887	3.9139	0.0478884	0.32927
Zfp94	-0.940813	5.5864	5.60698	0.0178892	0.210101			Fam26e	0.762641	5.63694	3.90905	0.0480269	0.330049
Mipep	-0.834856	5.8352	5.60269	0.017933	0.210237			Slc25a18	0.493864	6.45157	3.90321	0.0481941	0.331023
Syt14	-0.779448	5.94337	5.60426	0.0179169	0.210237			Vamp1	0.374347	7.06252	3.8924	0.0485053	0.33246
Porcn	-0.530295	6.67984	5.60472	0.0179123	0.210237			Tmem134	0.639255	5.9748	3.88622	0.048684	0.332562
Grk2	-0.404283	7.31879	5.60273	0.0179326	0.210237			Plxnb1	0.621579	6.03048	3.88625	0.0486832	0.332562
Ackr1	-0.891235	5.71769	5.60001	0.0179605	0.210465			Gm4332	0.329925	7.38557	3.87279	0.0490749	0.334254
Tfg	-0.469225	6.94802	5.59766	0.0179846	0.210652			Urm1	0.492177	6.43915	3.86559	0.0492861	0.335169
Tmem201	-0.689093	6.16846	5.59491	0.0180128	0.210888			Gm10243	0.735341	5.71819	3.8576	0.0495214	0.336622
Lancl2	-0.505567	6.78271	5.59295	0.018033	0.21103			Gm13202	0.46791	6.54356	3.84788	0.049809	0.338196
Cstf3	-0.60874	6.3862	5.59018	0.0180615	0.211269			Ppp2r1b	0.751756	5.67076	3.83949	0.0500587	0.339537
Fgfr1op2	-0.532508	6.65332	5.57052	0.0182654	0.213366			Mpeg1	0.76838	5.5555	3.83665	0.0501437	0.339899
Inafm2	-0.54482	6.60574	5.56316	0.0183424	0.214052			Foxo1	0.697129	5.82063	3.82992	0.0503456	0.340894
Sobp	-0.422025	7.19811	5.56255	0.0183488	0.214052			2610001J05Rik	0.516441	6.34291	3.82808	0.0504007	0.341048
Slc26a4	-1.01283	5.52146	6.38352	0.0184047	0.214162			Mrps18c	0.513711	6.34803	3.81628	0.050757	0.343024
Mcm9	-0.95095	5.52764	5.71241	0.0184047	0.214162			Zfp931	0.621985	5.99422	3.81105	0.0509158	0.343788
Aldh1b1	-0.947181	5.51917	5.74696	0.0184047	0.214162			Taf13	0.601797	6.06364	3.81082	0.0509228	0.343788
Ptcd1	-0.871647	5.74464	5.55564	0.0184214	0.214162			Rps7	0.246441	8.27513	3.81162	0.0508984	0.343788
Ikbkap	-0.630493	6.31997	5.55743	0.0184025	0.214162			Phyhipl	0.300216	7.61361	3.80443	0.0511174	0.344857
Ryr3	-0.592342	6.42849	5.5554	0.0184238	0.214162			Gm10689	0.367109	7.08589	3.80293	0.0511631	0.345053
Fbxo34	-0.550071	6.58381	5.55586	0.018419	0.214162			Wipf1	0.730866	5.72567	3.80199	0.0511918	0.345068
Zfp398	-0.914233	5.64208	5.55022	0.0184784	0.214605			Dnajc28	0.767826	5.57929	3.77736	0.0519508	0.346182
Hcfc1	-0.611664	6.37124	5.54821	0.0184997	0.214756			Gm9001	0.764752	5.53268	3.79096	0.0516057	0.346182
Nr4a2	-0.550105	6.58188	5.54686	0.0185139	0.214826			Gm3764	0.61274	6.0103	3.77693	0.0519642	0.346182
Gm35040	-0.894902	5.69674	5.5452	0.0185315	0.214934			Camk2d	0.54704	6.23765	3.78175	0.0518146	0.346182
Gm4853	-0.796868	5.90282	5.54214	0.018564	0.21512			Gm3362	0.334134	7.2983	3.78022	0.0518619	0.346182
Stxbp1	-0.251024	9.01664	5.54027	0.0185838	0.215254			Mbnl1	0.326864	7.3357	3.77557	0.0520065	0.346182
Sirpa	-0.332363	7.8482	5.53889	0.0185985	0.215328			Rps2-ps11	0.766295	5.5771	3.76508	0.0523336	0.34773
Usp4	-0.614294	6.36745	5.53695	0.0186191	0.215375			Gjb1	0.722085	5.76178	3.76295	0.0524002	0.348055
Trappc3	-0.536199	6.64944	5.53729	0.0186154	0.215375			Arpp21	0.327275	7.35109	3.76266	0.0524091	0.348055
Col5a1	-1.16221	5.38351	10.335	0.0187721	0.216282			Crebrf	0.531071	6.27587	3.74093	0.053095	0.351198
Angptl2	-1.12915	5.3823	10.0381	0.0187721	0.216282			Uqcrh	0.221953	8.66386	3.73771	0.0531976	0.351678
Piezo2	-1.12571	5.3795	10.1149	0.0187721	0.216282			Gm2962	0.451223	6.5719	3.7347	0.0532935	0.351956
Iqca	-1.12313	5.38288	9.96663	0.0187721	0.216282			Gm9843	0.231126	8.48823	3.73064	0.0534232	0.352366
Gm26644	-1.11958	5.38302	9.90664	0.0187721	0.216282			Srrm4	0.672722	5.84	3.72773	0.0535163	0.352891
Pnma1	-1.11466	5.38332	9.82578	0.0187721	0.216282			Dhrs3	0.714606	5.72249	3.72727	0.053531	0.352899
Gm1947	-1.09127	5.38186	9.6518	0.0187721	0.216282			Psat1	0.408316	6.82538	3.71691	0.0538642	0.353511
Ikbke	-1.06065	5.37961	9.40081	0.0187721	0.216282			Rpl31	0.216302	8.76588	3.71328	0.0539813	0.35381
Zfp369	-0.832335	5.8174	5.52526	0.018744	0.216282			Igfbp5	0.523342	6.29771	3.7121	0.0540195	0.353971
Stard7	-0.523594	6.69133	5.51957	0.018805	0.216469			Adhfe1	0.708318	5.75855	3.70858	0.0541335	0.354198
Stxbp5	-0.470595	6.91233	5.52032	0.018797	0.216469			Bri3	0.455283	6.54504	3.70968	0.0540978	0.354198
1700030J22Rik	-1.11152	5.43515	8.22342	0.018901	0.216523			Rpl10-ps2	0.750435	5.55379	3.70312	0.0543109	0.355202
Psmb5-ps	-1.10548	5.42919	8.31064	0.018901	0.216523			Zfp606	0.754853	5.57333	3.68569	0.0548813	0.35798
Gm12366	-1.09039	5.43526	7.99944	0.018901	0.216523			Pop4	0.652689	5.89224	3.68276	0.0549781	0.358182
Fastkd1	-1.0878	5.43767	7.90206	0.018901	0.216523			Tprn	0.729279	5.70819	3.68177	0.0550106	0.358291
Pcdhb4	-1.08687	5.43236	8.02586	0.018901	0.216523			Kdelc1	0.916811	5.41478	5.92676	0.0554612	0.359891
Rcor2	-1.06526	5.43255	7.80783	0.018901	0.216523			Kcnk4	0.901611	5.4115	5.88552	0.0554612	0.359891
Creb3l1	-1.05092	5.43309	7.64916	0.018901	0.216523			Gm13904	0.898966	5.41093	5.8569	0.0554612	0.359891
Zfp850	-1.03209	5.43359	7.44477	0.018901	0.216523			Ltbp1	0.894293	5.41144	5.81204	0.0554612	0.359891
Slc11a2	-0.781206	5.92995	5.51769	0.0188252	0.216523			Plekhd1	0.89151	5.41115	5.79135	0.0554612	0.359891
Nolc1	-0.629589	6.31836	5.51535	0.0188504	0.216523			Rpsa-ps3	0.860616	5.41081	5.54261	0.0554612	0.359891
Eif4h	-0.304074	8.16957	5.51506	0.0188535	0.216523			Gm2214	0.841342	5.41116	5.3629	0.0554612	0.359891
S100pbp	-0.683083	6.167	5.50602	0.0189512	0.216908			Gm10290	0.800792	5.40453	5.12624	0.0554612	0.359891
Cep164	-1.10613	5.40857	8.82611	0.0196131	0.217072			Ddc	0.873472	5.50494	4.65855	0.0555787	0.360205
RP23-312A24.1	-1.07028	5.40793	8.47097	0.0196131	0.217072			Gm6285	0.863439	5.49851	4.62275	0.0555787	0.360205
Ubxn10	-0.961952	5.31298	19.543	0.0201978	0.217072			Phkg1	0.814709	5.49687	4.24073	0.0555787	0.360205
5830408C22Rik	-0.953978	5.31265	18.5	0.0201978	0.217072			Gapdh	0.803124	5.49802	4.13207	0.0555787	0.360205
Ube2v1	-0.932632	5.56993	5.41086	0.020012	0.217072			B230312C02Rik	0.783273	5.49557	3.99157	0.0555787	0.360205
Gm37466	-0.919821	5.31121	19.3716	0.0201978	0.217072			Gm13321	0.742153	5.59578	3.66056	0.0557151	0.36082
mt-Ty	-0.917252	5.31108	19.5785	0.0201978	0.217072			Gm11539	0.561424	6.15409	3.66089	0.0557041	0.36082
A530083M17Rik	-0.91624	5.31104	19.5775	0.0201978	0.217072			9530077C05Rik	0.742874	5.63088	3.65708	0.0558315	0.361215
Gm33178	-0.915009	5.60572	5.43496	0.0197376	0.217072			Nkiras2	0.730129	5.66908	3.65196	0.0560035	0.362064
Gm18443	-0.906707	5.31065	19.5486	0.0201978	0.217072			Cxcl14	0.388573	6.90547	3.65089	0.0560395	0.362064
Gpa33	-0.906707	5.31065	19.5486	0.0201978	0.217072			Rpl30-ps3	0.740056	5.62985	3.63451	0.0565935	0.363292
Gm8173	-0.903572	5.3105	19.5428	0.0201978	0.217072			Ubxn2a	0.656059	5.85957	3.63862	0.0564538	0.363292
Gm15988	-0.902983	5.31047	19.5398	0.0201978	0.217072			Olig2	0.652808	5.89489	3.63465	0.0565885	0.363292
Bmf	-0.902533	5.31046	19.5457	0.0201978	0.217072			Elavl2	0.391476	6.8807	3.62858	0.0567956	0.363662
Sp100	-0.901685	5.3104	19.5281	0.0201978	0.217072			Polr2k	0.605746	5.997	3.62809	0.0568122	0.363679
Tada2a	-0.90021	5.64338	5.39684	0.0201734	0.217072			Tns3	0.638895	5.92403	3.62013	0.0570847	0.365065
4930534D22Rik	-0.899318	5.3103	19.5229	0.0201978	0.217072			Kdelr2	0.604289	6.00455	3.61222	0.0573567	0.366445
Fosb	-0.899002	5.69348	5.50075	0.0190084	0.217072			Smim18	0.725658	5.66627	3.61159	0.0573784	0.366494
Cox4i2	-0.898637	5.31029	19.5303	0.0201978	0.217072			Ndufa3	0.218569	8.65527	3.61059	0.057413	0.366625
RP23-371B13.5	-0.898471	5.31027	19.523	0.0201978	0.217072			Gm14165	0.583486	6.06977	3.60752	0.057519	0.367212
Gm9164	-0.896489	5.3102	19.5268	0.0201978	0.217072			Lgals8	0.670287	5.8339	3.60607	0.057569	0.367261
Med12	-0.895169	5.31012	19.5119	0.0201978	0.217072			Ccdc190	0.913682	5.46108	5.15494	0.0576999	0.367511
Clcnka	-0.894399	5.31009	19.5103	0.0201978	0.217072			Rasgef1c	0.901384	5.46121	5.04711	0.0576999	0.367511
Zfp935	-0.894388	5.31011	19.5169	0.0201978	0.217072			Txnip	0.845032	5.45626	4.66995	0.0576999	0.367511
Gm11696	-0.894108	5.31009	19.5169	0.0201978	0.217072			Nup160	0.834443	5.45396	4.63083	0.0576999	0.367511
Zfp979	-0.893705	5.31006	19.5091	0.0201978	0.217072			Ankrd28	0.746249	5.59105	3.6021	0.0577068	0.367511
Gm38380	-0.891355	5.30995	19.4926	0.0201978	0.217072			Rps4x-ps	0.454488	6.5403	3.60165	0.0577222	0.367519
Prr32	-0.891354	5.30994	19.4892	0.0201978	0.217072			Rps6	0.364926	7.02959	3.59615	0.0579136	0.368288
Gm6298	-0.890306	5.30993	19.506	0.0201978	0.217072			Rps15	0.192054	9.33158	3.57587	0.0586248	0.370911
Gm43329	-0.889244	5.30985	19.484	0.0201978	0.217072			Cox6b1	0.214564	8.71103	3.5745	0.0586731	0.371037
Gm15853.1	-0.889185	5.30987	19.4938	0.0201978	0.217072			Csf1	0.796148	5.56038	3.90146	0.0588605	0.371771
Gm21738	-0.88842	5.30981	19.482	0.0201978	0.217072			Fancg	0.784747	5.5537	3.85187	0.0588605	0.371771
Gm10118	-0.888156	5.30983	19.4968	0.0201978	0.217072			Pramef8	0.775285	5.55863	3.75137	0.0588605	0.371771
Gm26699	-0.888134	5.30981	19.4868	0.0201978	0.217072			Maml2	0.768727	5.55641	3.71425	0.0588605	0.371771
Gm2381	-0.887788	5.3098	19.4885	0.0201978	0.217072			Leng8	0.648997	5.86475	3.56791	0.0589065	0.371971
Apol10a	-0.887076	5.30977	19.487	0.0201978	0.217072			Pcbd1	0.720395	5.67088	3.5643	0.0590348	0.37242
Vgll3	-0.886305	5.30974	19.4862	0.0201978	0.217072			Rnaseh2b	0.665091	5.82742	3.56322	0.0590735	0.372574
Gm13885	-0.886133	5.30974	19.491	0.0201978	0.217072			Rpl9	0.237906	8.2838	3.562	0.0591166	0.372756
Igf2bp3	-0.885853	5.30973	19.489	0.0201978	0.217072			Gm5611	0.743726	5.55105	3.55072	0.0595198	0.375026
Myo7b	-0.885334	5.30967	19.4653	0.0201978	0.217072			Nbr1	0.421352	6.68152	3.54758	0.0596326	0.375647
RP23-186O3.13	-0.885272	5.30971	19.489	0.0201978	0.217072			Pkib	0.727587	5.64685	3.53863	0.0599549	0.37708
Upk1b	-0.88434	5.30967	19.4857	0.0201978	0.217072			Sntg1	0.698829	5.73501	3.53957	0.0599211	0.37708
4930480K23Rik	-0.883176	5.3096	19.4671	0.0201978	0.217072			Tbc1d9b	0.421907	6.67047	3.53632	0.0600388	0.377385
Gm16149	-0.882977	5.30959	19.4736	0.0201978	0.217072			Reep3	0.60079	6.00005	3.53518	0.06008	0.377552
Col5a3	-0.882907	5.30958	19.4677	0.0201978	0.217072			Prrc2c	0.503811	6.30784	3.53223	0.0601871	0.378134
Gpr39	-0.882521	5.30957	19.4714	0.0201978	0.217072			1500011K16Rik	0.356535	7.02758	3.52399	0.0604868	0.379476
Gm43481	-0.882487	5.30958	19.4746	0.0201978	0.217072			Wnk2	0.464573	6.471	3.52338	0.0605091	0.379517
Gm5264	-0.880279	5.30949	19.4716	0.0201978	0.217072			Grcc10	0.407947	6.72123	3.50483	0.0611902	0.38296
Ccdc62	-0.879565	5.30945	19.467	0.0201978	0.217072			A830018L16Rik	0.512145	6.27023	3.48859	0.0617934	0.386364
Spin3-ps	-0.879559	5.30946	19.4687	0.0201978	0.217072			Cfh	0.683042	5.75393	3.48031	0.0621031	0.38787
Gm36963	-0.879391	5.30945	19.4681	0.0201978	0.217072			Rpl9-ps7	0.35865	7.02026	3.47296	0.0623796	0.388947
Alox8	-0.879044	5.30942	19.4608	0.0201978	0.217072			Gm13588	0.718314	5.59423	3.47223	0.0624072	0.38899
Chst5	-0.878332	5.3094	19.4622	0.0201978	0.217072			Gm13216	0.537669	6.17468	3.46712	0.0626002	0.38982
Gm5913	-0.878295	5.30939	19.4615	0.0201978	0.217072			Ccdc58	0.717896	5.64679	3.46351	0.0627372	0.390579
Thbs1	-0.87819	5.30938	19.4569	0.0201978	0.217072			Zfp384	0.661787	5.79314	3.45564	0.0630366	0.392007
Gm9436	-0.877384	5.70894	5.48303	0.0192021	0.217072			Phc1	0.650865	5.8461	3.45469	0.0630728	0.392014
0610040F04Rik	-0.877154	5.30931	19.4403	0.0201978	0.217072			Aff1	0.730601	5.61352	3.4446	0.063459	0.393944
Capn11	-0.877059	5.30934	19.4571	0.0201978	0.217072			Birc2	0.617746	5.91977	3.442	0.0635589	0.394471
Gm10575	-0.876741	5.3093	19.4436	0.0201978	0.217072			Borcs8	0.574977	6.04776	3.43228	0.0639339	0.396326
Gm26614	-0.876463	5.30931	19.455	0.0201978	0.217072			Phlda3	0.628487	5.91856	3.42799	0.0641004	0.397264
Rpl10-ps4	-0.87534	5.30926	19.4479	0.0201978	0.217072			2810025M15Rik	0.676462	5.75198	3.42059	0.0643882	0.398398
Gm26834	-0.875276	5.30926	19.4507	0.0201978	0.217072			Gm6654	0.65046	5.82774	3.4213	0.0643606	0.398398
Gm5808	-0.875009	5.30922	19.4365	0.0201978	0.217072			Prom1	0.817311	5.51487	4.14992	0.064816	0.399798
Bank1	-0.874307	5.30921	19.4467	0.0201978	0.217072			Eml3	0.782421	5.51168	3.89256	0.064816	0.399798
Gm38505	-0.873383	5.30918	19.4132	0.0201978	0.217072			Ltbr	0.767738	5.51423	3.75948	0.064816	0.399798
Gm5303	-0.873376	5.30918	19.4471	0.0201978	0.217072			Rpl15-ps3	0.756599	5.50928	3.70468	0.064816	0.399798
Gm13921	-0.873168	5.30914	19.4287	0.0201978	0.217072			Gm5445	0.754	5.51052	3.67724	0.064816	0.399798
Ncaph	-0.873045	5.30915	19.4383	0.0201978	0.217072			Gm20620	0.747567	5.5135	3.61205	0.064816	0.399798
Myh13	-0.872975	5.30916	19.4457	0.0201978	0.217072			Gpr34	0.732129	5.51039	3.51015	0.064816	0.399798
Fcrl1	-0.872398	5.30914	19.4441	0.0201978	0.217072			Cflar	0.724071	5.50777	3.46101	0.064816	0.399798
Gm5161	-0.871517	5.30909	19.4386	0.0201978	0.217072			Rpl18-ps2	0.515275	6.24126	3.4008	0.065165	0.401571
Acads	-0.87138	5.30908	19.4345	0.0201978	0.217072			Pacrg	0.636796	5.87058	3.39704	0.0653136	0.402392
Knl1	-0.871309	5.30909	19.4076	0.0201978	0.217072			Gm6745	0.445292	6.51655	3.38617	0.0657458	0.403833
Pdlim3	-0.871063	5.30907	19.4371	0.0201978	0.217072			Rfesd	0.661705	5.7638	3.38171	0.0659239	0.404527
Gm11334	-0.870815	5.30906	19.4362	0.0201978	0.217072			4930581F22Rik	0.927401	5.38707	6.40266	0.0663277	0.404813
Gm42846	-0.870266	5.30904	19.4343	0.0201978	0.217072			Meis1	0.906279	5.38633	6.22348	0.0663277	0.404813
Ctbp2	-0.870196	5.73042	5.49987	0.019018	0.217072			Pde1c	0.898484	5.38793	6.12937	0.0663277	0.404813
Eda	-0.869933	5.30902	19.4329	0.0201978	0.217072			Wnt3	0.89794	5.38618	6.17874	0.0663277	0.404813
Wdr3	-0.869189	5.72737	5.41613	0.0199517	0.217072			Gm15032	0.87842	5.38375	6.06438	0.0663277	0.404813
4933406C10Rik	-0.868464	5.30895	19.4262	0.0201978	0.217072			Fhdc1	0.870857	5.38459	5.98212	0.0663277	0.404813
Dio3	-0.868055	5.30894	19.4256	0.0201978	0.217072			Gm37392	0.869531	5.38239	6.01747	0.0663277	0.404813
RP23-304C21.4	-0.867562	5.30892	19.3984	0.0201978	0.217072			Layn	0.866301	5.38675	5.88908	0.0663277	0.404813
Tmigd3	-0.867406	5.3089	19.4199	0.0201978	0.217072			Gm16276	0.862268	5.38414	5.91602	0.0663277	0.404813
Olfr279	-0.866659	5.30886	19.4141	0.0201978	0.217072			Nupr1	0.859335	5.38685	5.82996	0.0663277	0.404813
Gm44144	-0.866258	5.30886	19.4169	0.0201978	0.217072			Gm9506	0.856139	5.38456	5.85142	0.0663277	0.404813
Trim47	-0.866066	5.30884	19.4155	0.0201978	0.217072			Gm9299	0.849986	5.38354	5.83169	0.0663277	0.404813
Gm7675	-0.866063	5.30885	19.4179	0.0201978	0.217072			Gm17150	0.843046	5.38457	5.75785	0.0663277	0.404813
Krt2	-0.864693	5.30878	19.41	0.0201978	0.217072			Lgr5	0.838979	5.38253	5.74617	0.0663277	0.404813
Gm6027	-0.864551	5.30878	19.4139	0.0201978	0.217072			C330027C09Rik	0.824145	5.38301	5.60536	0.0663277	0.404813
Aox4	-0.864384	5.30873	19.3902	0.0201978	0.217072			E130114P18Rik	0.815593	5.38177	5.5661	0.0663277	0.404813
Gm42647	-0.86345	5.30873	19.41	0.0201977	0.217072			Gm44555	0.812008	5.38058	5.56488	0.0663277	0.404813
Pmel	-0.863282	5.30871	19.4016	0.0201978	0.217072			Efhd1	0.751567	5.57476	3.53465	0.0661088	0.404813
Dnd1	-0.862405	5.30868	19.4049	0.0201977	0.217072			Ift43	0.739714	5.57357	3.44846	0.0661088	0.404813
Gm43826	-0.861884	5.30866	19.4007	0.0201977	0.217072			Gm4366	0.471684	6.38897	3.37884	0.0660387	0.404813
Gm14845	-0.85974	5.30856	19.394	0.0201977	0.217072			Gm6180	0.711186	5.50752	3.36828	0.0664632	0.40545
Gm16221	-0.858276	5.30849	19.3897	0.0201977	0.217072			Dek	0.482188	6.34487	3.36313	0.0666713	0.406245
9430065F17Rik	-0.857896	5.30848	19.3872	0.0201977	0.217072			Gm27529	0.639228	5.83006	3.35657	0.0669375	0.407011
Lpin3	-0.857369	5.30845	19.3867	0.0201977	0.217072			Gm5644	0.333216	7.15665	3.35449	0.0670222	0.407431
Gm5136	-0.857192	5.30845	19.3853	0.0201977	0.217072			Mrpl34	0.515554	6.20987	3.34829	0.0672751	0.408682
Alx1	-0.856919	5.30843	19.3844	0.0201977	0.217072			Hexb	0.390038	6.7882	3.34022	0.0676056	0.410175
Tex26	-0.855766	5.30838	19.3767	0.0201977	0.217072			Fgf12	0.362184	6.96021	3.33922	0.0676467	0.410175
Fam160a1	-0.854591	5.30832	19.374	0.0201977	0.217072			2810468N07Rik	0.665152	5.78623	3.33389	0.0678663	0.411124
Gm3096	-0.852787	5.30824	19.3677	0.0201977	0.217072			Sox9	0.519467	6.21714	3.33152	0.0679641	0.411525
Retnlb	-0.852504	5.30823	19.366	0.0201977	0.217072			Vav3	0.700344	5.65818	3.32918	0.0680608	0.411925
Gm15956	-0.850161	5.30812	19.3565	0.0201977	0.217072			Ppip5k2	0.700074	5.65637	3.32864	0.0680833	0.411925
Tstd1	-0.849972	5.30811	19.3559	0.0201977	0.217072			Nacc2	0.397445	6.75355	3.3284	0.0680932	0.411925
Gm44548	-0.849457	5.30809	19.3564	0.0201977	0.217072			Entpd3	0.86816	5.35946	7.01942	0.0766266	0.412308
Rrad	-0.848378	5.30804	19.3521	0.0201977	0.217072			Adgre1	0.864097	5.35753	7.09319	0.0766266	0.412308
Gm15690	-0.845477	5.30791	19.3402	0.0201977	0.217072			Gm29610	0.862242	5.35845	7.02763	0.0766266	0.412308
Phf2os1	-0.84435	5.30785	19.3318	0.0201977	0.217072			Klhl1	0.856978	5.40552	5.16088	0.0891616	0.412308
Morn5	-0.832074	5.3073	19.2882	0.0201977	0.217072			Zfp51	0.85618	5.35882	6.96014	0.0766266	0.412308
8430408G22Rik	-0.825777	5.307	19.2555	0.0201977	0.217072			Rasa4	0.855453	5.33253	9.24289	0.0799913	0.412308
Fam118a	-0.771362	5.95043	5.43977	0.0196834	0.217072			Fgd5	0.846185	5.35828	6.88787	0.0766266	0.412308
Lpcat1	-0.703273	6.11688	5.47891	0.0192474	0.217072			Gm11196	0.843725	5.3578	6.89913	0.0766266	0.412308
Fam96b	-0.691653	6.12182	5.42699	0.019828	0.217072			Ezh2	0.84262	5.42856	4.89347	0.0717811	0.412308
Gltscr1l	-0.586772	6.44011	5.46113	0.0194442	0.217072			Foxq1	0.842469	5.35787	6.88759	0.0766266	0.412308
Sacs	-0.577846	6.46034	5.41979	0.0199098	0.217072			Gm29367	0.840092	5.33121	9.20685	0.0799913	0.412308
Nlgn3	-0.569736	6.50409	5.49507	0.0190703	0.217072			Srpk3	0.838274	5.33191	9.13403	0.0799913	0.412308
Tomm40l	-0.55077	6.56732	5.43214	0.0197696	0.217072			Gm45629	0.837781	5.33184	9.14042	0.0799913	0.412308
Pcnx2	-0.538655	6.62004	5.49696	0.0190496	0.217072			1810062O18Rik	0.836705	5.35609	6.95349	0.0766266	0.412308
Tsc2	-0.497935	6.77867	5.44836	0.0195869	0.217072			Cyp4f16	0.828038	5.35691	6.83193	0.0766266	0.412308
Tesk1	-0.441552	7.08727	5.4671	0.0193778	0.217072			Tgfb3	0.827586	5.40427	4.95195	0.0891616	0.412308
Rbm5	-0.436231	7.08855	5.48479	0.0191827	0.217072			Ckb-ps2	0.826083	5.33058	9.13118	0.0799913	0.412308
Tomm34	-0.419519	7.18236	5.4736	0.0193059	0.217072			Nxph2	0.824044	5.33003	9.17063	0.0799913	0.412308
Abi1	-0.323324	7.89279	5.41713	0.0199403	0.217072			Frem2	0.823971	5.33103	9.07909	0.0799913	0.412308
Hnrnpk	-0.25382	8.86394	5.40736	0.0200522	0.217072			Dhtkd1	0.823253	5.35591	6.81013	0.0766266	0.412308
RP23-269H21.1	-0.252436	8.9346	5.42309	0.0198722	0.217072			Neu4	0.822035	5.35814	6.7029	0.0766266	0.412308
Dync1li1	-0.407471	7.23428	5.39317	0.0202158	0.217103			Cldn23	0.820878	5.35661	6.77452	0.0766266	0.412308
Gm8326	-0.442887	7.04056	5.39058	0.0202458	0.217186			B230206H07Rik	0.819227	5.33076	9.03434	0.0799913	0.412308
Tceal6	-0.338391	7.75412	5.3915	0.0202352	0.217186			Barx2	0.817994	5.33081	9.03204	0.0799913	0.412308
Rasl11b	-0.478614	6.84962	5.37916	0.0203788	0.218387			Ccl21a	0.817352	5.3558	6.8015	0.0766266	0.412308
Ovca2	-0.922508	5.59813	5.42444	0.0205435	0.218414			Atad2	0.816363	5.42661	4.71628	0.0717811	0.412308
3110039M20Rik	-0.897314	5.64244	5.36721	0.0205188	0.218414			Gm15268	0.815204	5.4307	4.64406	0.0717811	0.412308
Pank2	-0.599917	6.37625	5.37184	0.0204644	0.218414			Itgb3	0.814975	5.33188	8.9318	0.0799913	0.412308
Cog5	-0.572539	6.47363	5.37009	0.020485	0.218414			Gm973	0.813747	5.33068	9.003	0.0799913	0.412308
Tbcb	-0.425398	7.13765	5.36683	0.0205234	0.218414			Gm42568	0.81368	5.32977	9.08579	0.0799913	0.412308
Arhgef4	-0.351129	7.64263	5.37451	0.0204332	0.218414			Gm4788	0.810888	5.33165	8.90902	0.0799913	0.412308
Meg3	-0.242456	9.08413	5.36038	0.0205997	0.218866			Rmdn2	0.810707	5.35532	6.77131	0.0766266	0.412308
Rpl30-ps2	-0.909275	5.61175	5.3539	0.0206761	0.219337			Gm10048	0.81009	5.3296	9.06651	0.0799913	0.412308
Gm9034	-0.922395	5.56277	5.35099	0.0207106	0.219507			Calcr	0.809914	5.32978	9.06005	0.0799913	0.412308
Gne	-0.697012	6.0977	5.35103	0.0207102	0.219507			Gm6063	0.809776	5.46998	4.15645	0.0697644	0.412308
Rims4	-0.809109	5.83861	5.34505	0.0207813	0.220078			Ets1	0.809643	5.35526	6.74566	0.0766266	0.412308
Trip12	-0.44213	7.03379	5.34512	0.0207805	0.220078			Trmt112-ps2	0.807793	5.35472	6.76723	0.0766266	0.412308
Mlh3	-0.85546	5.75479	5.3376	0.0208704	0.220931			Gm31105	0.805937	5.33181	8.85598	0.0799913	0.412308
Fbxo6	-0.76754	5.93179	5.33522	0.0208988	0.221142			Gm9768	0.800937	5.33006	8.94115	0.0799913	0.412308
Ckap5	-0.498357	6.76126	5.3338	0.0209159	0.221143			Cep89	0.800592	5.47482	4.05521	0.0697644	0.412308
Psmd7	-0.450231	6.98868	5.3306	0.0209543	0.22137			Hist1h4i	0.800537	5.43028	4.53484	0.0717811	0.412308
Gda	-0.36722	7.50314	5.32825	0.0209826	0.221541			Gm3321	0.799852	5.35727	6.54511	0.0766266	0.412308
Rab7	-0.281986	8.37617	5.32784	0.0209875	0.221541			Gm42644	0.79919	5.47376	4.05211	0.0697644	0.412308
Chchd4	-0.53037	6.62302	5.32498	0.0210219	0.221815			Gm13740	0.798364	5.32996	8.88551	0.0799913	0.412308
Nme5	-0.886712	5.6521	5.32241	0.021053	0.222013			Gm43248	0.797778	5.32994	8.91015	0.0799913	0.412308
Vezt	-0.690253	6.11832	5.32202	0.0210577	0.222013			Gm26339	0.79756	5.32983	8.93273	0.0799913	0.412308
Pin1	-0.406602	7.22944	5.31544	0.0211373	0.222582			Dlx1	0.797395	5.494	3.91661	0.0816975	0.412308
Slc16a6	-1.00989	5.49961	6.35929	0.0212305	0.22289			Gm4617	0.796404	5.33003	8.90847	0.0799913	0.412308
Klf16	-0.722818	6.04568	5.31115	0.0211895	0.22289			Rspo1	0.796055	5.44996	4.12238	0.087849	0.412308
Hadha	-0.581939	6.42472	5.29624	0.0213717	0.22289			Cd68	0.79591	5.47208	4.04353	0.0697644	0.412308
Cct4	-0.392882	7.31277	5.28809	0.0214718	0.223309			Gm37599	0.795491	5.42738	4.53543	0.0717811	0.412308
Cacnb3	-0.429981	7.08776	5.28087	0.021561	0.224147			Gm10171	0.793448	5.35433	6.63739	0.0766266	0.412308
Srm	-0.545816	6.54426	5.2755	0.0216277	0.22475			RP23-134L22.1	0.793292	5.32987	8.88489	0.0799913	0.412308
Rbms1	-0.749712	5.96094	5.27333	0.0216546	0.22494			Ccnyl1	0.793205	5.49209	3.89438	0.0816975	0.412308
Nans	-0.837099	5.77144	5.26718	0.0217313	0.225378			Bvht	0.7928	5.33051	8.83525	0.0799913	0.412308
Atp5o	-0.294539	8.1904	5.2638	0.0217736	0.225727			Itpa-ps1	0.792004	5.3298	8.87618	0.0799913	0.412308
Msl2	-0.635453	6.25407	5.25427	0.0218931	0.226711			Slfn5	0.791737	5.3563	6.54163	0.0766266	0.412308
Gba2	-0.605344	6.3478	5.25415	0.0218946	0.226711			Gm11803	0.791488	5.46912	4.02382	0.0697644	0.412308
Impdh1	-0.726683	6.02242	5.25249	0.0219155	0.226788			Aass	0.790596	5.4037	4.68099	0.0891616	0.412308
Syngap1	-0.61265	6.30995	5.25217	0.0219195	0.226788			Gm7099	0.790457	5.33017	8.82584	0.0799913	0.412308
Cyc1	-0.292552	8.21732	5.24605	0.0219968	0.227498			B230377A18Rik	0.790309	5.32995	8.81502	0.0799913	0.412308
Adat3	-0.610888	6.32063	5.24201	0.0220479	0.227936			BC030499	0.788152	5.32947	8.87311	0.0799913	0.412308
Pbx4	-0.834744	5.76981	5.24044	0.0220678	0.228052			Gm2058	0.787701	5.32946	8.8682	0.0799913	0.412308
Atp6v0e2	-0.33844	7.71155	5.23928	0.0220825	0.228113			2610037D02Rik	0.786995	5.32873	8.89426	0.0799913	0.412308
Stx5a	-0.577272	6.42836	5.23462	0.0221418	0.228397			Gm17212	0.785728	5.33042	8.74562	0.0799913	0.412308
Foxg1	-0.287681	8.2489	5.23519	0.0221346	0.228397			Sypl2	0.783604	5.32916	8.84676	0.0799913	0.412308
Snx19	-0.645628	6.21911	5.23021	0.0221979	0.228761			Gm43681	0.782285	5.40287	4.62433	0.0891616	0.412308
Scmh1	-0.69346	6.09375	5.22801	0.0222261	0.228961			Gm37486	0.782066	5.35494	6.51771	0.0766266	0.412308
Plpp7	-0.709857	6.05713	5.21994	0.0223294	0.229935			Gm5507	0.781114	5.4224	4.48462	0.0717811	0.412308
Zfp385b	-0.685854	6.1104	5.21616	0.0223781	0.230072			Rfx2	0.781006	5.33026	8.74006	0.0799913	0.412308
Coq8a	-0.658434	6.17993	5.21635	0.0223756	0.230072			Gm13493	0.780973	5.42413	4.45214	0.0717811	0.412308
4632415L05Rik	-0.880758	5.63953	5.20968	0.0224616	0.23084			Nfe2l2	0.780352	5.53209	3.75734	0.0740015	0.412308
Pik3ca	-0.442114	7.00084	5.19937	0.0225952	0.232121			Tec	0.779891	5.32904	8.81081	0.0799913	0.412308
Mrpl28	-0.53911	6.5697	5.19863	0.0226049	0.232129			D7Ertd443e	0.779221	5.44959	3.99692	0.087849	0.412308
Eif3b	-0.444517	6.99118	5.1979	0.0226144	0.232136			Triobp	0.779102	5.3541	6.53743	0.0766266	0.412308
Cd99l2	-0.581083	6.41102	5.19653	0.0226322	0.232227			Snai1	0.778834	5.32908	8.8129	0.0799913	0.412308
Atg4c	-0.620954	6.27546	5.19392	0.0226661	0.232484			D730003I15Rik	0.778375	5.44874	4.00769	0.087849	0.412308
Mapk11	-0.853024	5.71787	5.18347	0.0228029	0.233702			Galnt6	0.777889	5.47	3.90855	0.0697644	0.412308
Mef2a	-0.331207	7.75619	5.18354	0.022802	0.233702			Gm11837	0.776036	5.3547	6.48487	0.0766266	0.412308
D630045J12Rik	-0.683104	6.1129	5.18063	0.0228401	0.2339			Pygm	0.775804	5.40066	4.59455	0.0891616	0.412308
Srp68	-0.536485	6.55921	5.1729	0.022942	0.23459			Rps12-ps16	0.775588	5.32951	8.75124	0.0799913	0.412308
Fam98b	-0.474464	6.83097	5.17366	0.0229319	0.23459			Gm336	0.774759	5.32804	8.82247	0.0799913	0.412308
Kat2a	-0.633287	6.23988	5.15006	0.0232456	0.23664			Gm16061	0.773831	5.40001	4.58539	0.0891616	0.412308
Med13	-0.500176	6.71607	5.14762	0.0232784	0.236715			Vit	0.77148	5.32887	8.76616	0.0799913	0.412308
A430033K04Rik	-0.94527	5.53876	5.5754	0.0233621	0.237196			Gm13198	0.771263	5.32805	8.82286	0.0799913	0.412308
Gm14513	-0.92537	5.539	5.38235	0.0233621	0.237196			Gm26526	0.771209	5.32805	8.82473	0.0799913	0.412308
Lysmd1	-0.911041	5.53917	5.24895	0.0233621	0.237196			Gm2011	0.770717	5.42631	4.33714	0.0717811	0.412308
Grm5	-0.314715	7.90767	5.14224	0.0233506	0.237196			Mak	0.77	5.32871	8.74854	0.0799913	0.412308
Txnl1	-0.377153	7.37309	5.12812	0.0235414	0.23883			Gm26623	0.768246	5.35266	6.50586	0.0766266	0.412308
Arhgef26	-0.70252	6.05011	5.1267	0.0235606	0.238932			Ccl4	0.765579	5.32878	8.66583	0.0799913	0.412308
Evl	-0.368855	7.43775	5.12476	0.023587	0.239107			Stox1	0.765077	5.3285	8.73244	0.0799913	0.412308
Msh6	-0.847019	5.71627	5.12069	0.0236423	0.239575			Ecm2	0.764861	5.32842	8.71585	0.0799913	0.412308
Amer3	-0.822962	5.76397	5.10957	0.0237944	0.240741			Akr1c18	0.76483	5.4864	3.72034	0.0816975	0.412308
Creld2	-0.832816	5.75082	5.09324	0.0240194	0.241605			Mpst	0.764542	5.49323	3.67509	0.0816975	0.412308
Alyref	-0.739039	5.97157	5.09739	0.023962	0.241605			Bst2	0.764392	5.44582	3.94469	0.087849	0.412308
Zbtb44	-0.674616	6.11579	5.08842	0.0240863	0.241605			Slc16a12	0.764391	5.3295	8.63517	0.0799913	0.412308
Lrrc40	-0.662223	6.14493	5.09302	0.0240225	0.241605			Gm5851	0.764337	5.53203	3.64302	0.0740015	0.412308
Nelfb	-0.656162	6.16998	5.09754	0.02396	0.241605			RP23-9A4.2	0.763923	5.3283	8.71594	0.0799913	0.412308
Slc7a4	-0.635191	6.22732	5.09497	0.0239954	0.241605			Cradd	0.76348	5.40127	4.49324	0.0891616	0.412308
Kars	-0.548097	6.50609	5.09205	0.0240359	0.241605			Gm2904	0.762996	5.40204	4.4793	0.0891616	0.412308
Wbp2	-0.261842	8.59675	5.09255	0.024029	0.241605			Ptger3	0.76253	5.32908	8.65729	0.0799913	0.412308
Setd6	-1.04451	5.48108	6.64901	0.0243011	0.242018			Gm44103	0.762318	5.32865	8.68587	0.0799913	0.412308
Zc3h12c	-1.01608	5.46902	6.49485	0.0243011	0.242018			Pir	0.760536	5.53033	3.62291	0.0740015	0.412308
Mcm4	-1.00644	5.47684	6.32353	0.0243011	0.242018			Baalc	0.759278	5.42601	4.26833	0.0717811	0.412308
Usf1	-1.00459	5.47613	6.30958	0.0243011	0.242018			Gm29396	0.759136	5.32748	8.75367	0.0799913	0.412308
Sstr2	-0.992002	5.48042	6.16234	0.0243011	0.242018			Cd46	0.758919	5.48853	3.66362	0.0816975	0.412308
Trp53rkb	-0.990804	5.47851	6.15721	0.0243011	0.242018			Gm44831	0.758799	5.44314	3.93379	0.087849	0.412308
Gm10115	-0.973758	5.47831	6.00515	0.0243011	0.242018			Galnt12	0.757203	5.32807	8.68762	0.0799913	0.412308
Gm14053	-0.968084	5.48	5.93884	0.0243011	0.242018			Zfp217	0.756673	5.32804	8.68179	0.0799913	0.412308
Gm33952	-0.956682	5.47726	5.85571	0.0243011	0.242018			Smim5	0.748207	5.3268	8.70824	0.0799913	0.412308
Mknk1	-0.743216	5.94151	5.08032	0.024199	0.242018			Cep112	0.747298	5.32863	8.53074	0.0799913	0.412308
Phax	-0.592298	6.35579	5.07977	0.0242068	0.242018			Nqo2	0.747294	5.4439	3.82325	0.087849	0.412308
Txndc17	-0.559654	6.46422	5.0732	0.0242987	0.242018			Cdkn2c	0.74698	5.32801	8.59451	0.0799913	0.412308
Ppm1g	-0.606962	6.29939	5.07145	0.0243231	0.242144			Anapc15	0.744721	5.58613	3.49582	0.0733087	0.412308
Prmt2	-0.505224	6.65814	5.06798	0.0243719	0.242446			Gm9207	0.743181	5.44378	3.81424	0.0878489	0.412308
Tanc1	-0.478978	6.78263	5.0686	0.0243632	0.242446			Gm5459	0.74185	5.4457	3.77319	0.0878489	0.412308
Fam212b	-0.39504	7.22864	5.06385	0.02443	0.242838			Tet1	0.741569	5.48498	3.55432	0.0816975	0.412308
Hdac11	-0.324516	7.81223	5.05203	0.0245972	0.244128			Cd55	0.738355	5.42403	4.12349	0.0717811	0.412308
Gm38022	-0.889732	5.56207	5.04712	0.024667	0.244634			Slc6a16	0.738258	5.32832	8.50048	0.0799913	0.412308
Tspan31	-0.584257	6.38689	5.03655	0.024818	0.245571			Usp43	0.736119	5.32784	8.47706	0.0799913	0.412308
Pcna	-0.573136	6.41157	5.02824	0.0249373	0.246658			Rpl39l	0.735272	5.32701	8.55345	0.0799913	0.412308
Chchd6	-0.43224	7.01753	5.01919	0.025068	0.247855			Ttc38	0.735143	5.44222	3.77218	0.0878489	0.412308
Hyou1	-0.652476	6.15523	5.01736	0.0250945	0.24793			Gm5617	0.732024	5.50726	3.36929	0.0933828	0.412308
Tmcc1	-0.468535	6.82551	5.00368	0.0252936	0.249708			A930004J17Rik	0.731619	5.32826	8.40879	0.0799913	0.412308
Trio	-0.552867	6.46657	4.99853	0.025369	0.250358			BC034090	0.729923	5.48692	3.45235	0.0816975	0.412308
Jagn1	-0.511299	6.62929	4.99764	0.025382	0.250391			Kctd7	0.726554	5.50398	3.34283	0.0933828	0.412308
Spata2l	-0.604598	6.2969	4.98037	0.0256366	0.252426			Lef1	0.725723	5.50552	3.32896	0.0933828	0.412308
Trim8	-0.391729	7.24936	4.97753	0.0256787	0.252745			Pcdh11x	0.723298	5.54507	3.28294	0.0830685	0.412308
Zfp3	-0.877944	5.6164	4.97622	0.0256982	0.252841			RP24-240E7.1	0.722885	5.32641	8.48046	0.0799913	0.412308
Caln1	-0.423273	7.0574	4.97388	0.025733	0.252993			Hhatl	0.72065	5.5901	3.29185	0.0733087	0.412308
Dcp2	-0.63964	6.19281	4.97033	0.0257858	0.253417			Gapdh-ps14	0.716309	5.52444	3.32635	0.0740015	0.412308
Copg1	-0.30605	7.95817	4.95896	0.0259559	0.2548			Emilin2	0.715133	5.5693	3.26931	0.0705875	0.412308
Smurf2	-0.711812	5.99635	4.94106	0.026226	0.257064			Bcar3	0.713809	5.48748	3.33816	0.0816975	0.412308
L1cam	-0.482049	6.74847	4.94143	0.0262204	0.257064			Slc22a4	0.712369	5.32778	8.29348	0.0799913	0.412308
Dyrk3	-0.731512	5.95033	4.93965	0.0262475	0.257178			Gm6257	0.712311	5.32586	8.4005	0.0799913	0.412308
Tnfrsf21	-0.351498	7.51282	4.93506	0.0263172	0.257765			Fam129b	0.711754	5.57236	3.23191	0.0722166	0.412308
Hnrnpul1	-0.50777	6.64008	4.93382	0.0263362	0.257809			Gm28050	0.70974	5.39609	4.14698	0.0891616	0.412308
Supt7l	-0.457687	11.1613	5.14006	0.0263415	0.257809			Fam185a	0.708005	5.5441	3.18186	0.0830685	0.412308
Ptpn12	-0.709919	5.99382	4.92987	0.0263964	0.258249			Gm9719	0.704829	5.56604	3.0854	0.0919699	0.412308
Sptbn4	-0.440464	6.9387	4.92711	0.0264386	0.258565			Akr1b3	0.704539	5.48342	3.28508	0.0816975	0.412308
Tmem161b	-0.773002	5.85436	4.91747	0.0265865	0.259525			Car14	0.703751	5.56978	3.0602	0.0919699	0.412308
Sec14l2	-0.655085	6.13439	4.91311	0.0266537	0.25995			Nop2	0.702981	5.58887	3.26597	0.0707312	0.412308
Ranbp3	-0.549957	6.46521	4.9127	0.02666	0.25995			Sft2d1	0.701777	5.5851	3.16131	0.0754028	0.412308
Epm2a	-0.634445	6.19613	4.90839	0.0267267	0.260503			Sorcs1	0.701	5.52417	3.20979	0.0740015	0.412308
Cat	-0.646559	6.1597	4.90585	0.026766	0.260788			Gm14336	0.70054	5.62182	3.14298	0.0874421	0.412308
Zfp277	-0.666813	6.10219	4.90503	0.0267788	0.260815			Clic5	0.699715	5.44276	3.49754	0.0878489	0.412308
Tsen34	-0.600701	6.2897	4.90118	0.0268384	0.261299			Slc7a2	0.699093	5.5488	3.20986	0.0731957	0.412308
Ttyh3	-0.492456	6.68878	4.89984	0.0268593	0.261405			Limd1	0.698691	5.64097	3.2242	0.0725575	0.412308
Atf4	-0.379783	7.29184	4.89428	0.0269459	0.26215			Plek	0.698565	5.5494	3.20068	0.0736077	0.412308
Nenf	-0.37744	7.32265	4.89082	0.027	0.262575			Exoc6	0.695349	5.60455	3.19502	0.0738631	0.412308
Polr3gl	-0.756771	5.88142	4.88592	0.0270767	0.262931			Gm24407	0.694333	5.43975	3.50141	0.0878489	0.412308
Dhrs7b	-0.698398	6.02507	4.88647	0.0270681	0.262931			Chd7	0.693558	5.58919	3.08229	0.0791493	0.412308
Nrbp1	-0.486786	6.70896	4.88289	0.0271243	0.263002			Tle2	0.689056	5.50241	3.08496	0.0933828	0.412308
Fam221b	-0.815273	5.73343	4.88159	0.0271447	0.263102			Mbip	0.687417	5.56322	3.07548	0.0794813	0.412308
Chrac1	-0.769723	5.84816	4.87826	0.0271971	0.263512			Psenen	0.685278	5.58065	3.04646	0.0809136	0.412308
Gm15663	-0.981999	5.51435	5.95026	0.0273658	0.264458			Aga	0.684159	5.50156	3.05881	0.0933828	0.412308
9130221H12Rik	-0.927753	5.51482	5.42889	0.0273658	0.264458			Zfp14	0.683263	5.59242	3.10025	0.0782805	0.412308
Gm12497	-0.902624	5.51909	5.16307	0.0273658	0.264458			Acvr1c	0.680527	5.6227	3.08223	0.0791522	0.412308
Ccdc71	-0.754999	5.87692	4.869	0.0273435	0.264458			Acad11	0.679033	5.72275	3.32132	0.0683871	0.412308
Rad23a	-0.450703	6.88922	4.86851	0.0273513	0.264458			Gm8730	0.678373	5.62306	3.05544	0.0804675	0.412308
Caprin1	-0.363148	7.40645	4.87141	0.0273054	0.264458			Cul7	0.678231	5.67951	3.16529	0.0752194	0.412308
Gm12857	-1.01672	5.45014	6.70865	0.0274867	0.264548			Slc9a9	0.676973	5.62347	3.05096	0.0806898	0.412308
Pgap3	-1.00771	5.44888	6.65831	0.0274867	0.264548			RP23-136K21.4	0.675885	5.5457	2.94507	0.08614	0.412308
Gm16973	-1.0032	5.45035	6.58571	0.0274867	0.264548			Caap1	0.675802	5.58201	2.97704	0.0844537	0.412308
Gm10649	-0.997497	5.44807	6.57522	0.0274867	0.264548			Adamts15	0.675277	5.50235	2.99149	0.0933828	0.412308
Zfp712	-0.985407	5.44767	6.47347	0.0274867	0.264548			Arsg	0.675007	5.62281	2.94367	0.0874421	0.412308
Htr4	-0.980676	5.44958	6.3768	0.0274867	0.264548			Sh3pxd2b	0.674343	5.54435	2.94167	0.0863215	0.412308
Rgs9	-0.960556	5.44853	6.21333	0.0274867	0.264548			Btd	0.673003	5.50221	2.96735	0.0933828	0.412308
Klhl28	-0.958645	5.44678	6.2273	0.0274867	0.264548			Gm13306	0.67297	5.60152	3.02473	0.082004	0.412308
Usp49	-0.948714	5.44918	6.09291	0.0274867	0.264548			Gm26035	0.672454	5.63613	3.02989	0.0817437	0.412308
9330121K16Rik	-0.548094	6.45359	4.86084	0.0274731	0.264548			Gm7299	0.670245	5.73027	3.2981	0.0693604	0.412308
Eif4a2	-0.243066	8.80767	4.86567	0.0273965	0.264548			Gm11631	0.668612	5.71515	3.19814	0.0737223	0.412308
Mapre3	-0.315861	7.79557	4.85795	0.0275193	0.264666			Gm15484	0.665987	5.48203	3.02572	0.0819538	0.412308
Ndufa4	-0.225173	9.23923	4.85349	0.0275905	0.265253			Gm13653	0.664367	5.5628	2.80793	0.0937992	0.412308
Tnfrsf22	-1.1025	5.34746	12.6543	0.0278539	0.265534			Acot2	0.656428	5.76317	3.27793	0.0702177	0.412308
Scrn2	-1.0484	5.34594	12.1989	0.0278539	0.265534			Adcy8	0.655684	5.63515	2.90186	0.0884777	0.412308
Oca2	-1.04839	5.34696	12.0812	0.0278539	0.265534			Fxyd1	0.653425	5.73104	3.08663	0.0789382	0.412308
Tacc3	-1.04186	5.34818	11.8688	0.0278539	0.265534			Kctd8	0.651665	5.55683	2.74555	0.0975257	0.412308
Gm5910	-1.03094	5.34605	11.9732	0.0278539	0.265534			Aldh9a1	0.650693	5.72528	3.074	0.0795537	0.412308
6430571L13Rik	-1.02679	5.3459	11.9506	0.0278539	0.265534			Cdk8	0.646925	5.63292	2.84013	0.0919367	0.412308
Tmco6	-1.02138	5.34497	11.9771	0.0278539	0.265534			Tut1	0.645328	5.65258	2.83066	0.0924805	0.412308
4732491K20Rik	-1.01677	5.34554	11.8665	0.0278539	0.265534			Proser1	0.642286	5.80006	3.27151	0.0704928	0.412308
Gm14389	-1.01524	5.34618	11.7763	0.0278539	0.265534			Pot1a	0.641853	5.61766	2.71096	0.0996612	0.412308
Ccnb1ip1	-1.01281	5.34473	11.9109	0.0278539	0.265534			Cox18	0.641202	5.71468	2.96788	0.0849335	0.412308
Wnt11	-1.01221	5.34575	11.7965	0.0278539	0.265534			Zmat1	0.640498	5.76336	3.13696	0.0765367	0.412308
Gm7191	-0.9997	5.3462	11.6083	0.0278539	0.265534			Nudc-ps1	0.640391	5.66839	2.87346	0.0900513	0.412308
Pgr15l	-0.995354	5.34461	11.7186	0.0278539	0.265534			Fam57a	0.640294	5.72543	2.9887	0.0838475	0.412308
Gm11341	-0.985578	5.3464	11.4521	0.0278539	0.265534			Wdr55	0.638198	5.61959	2.76322	0.0964539	0.412308
Gm7973	-0.985411	5.34333	11.7386	0.0278539	0.265534			F3	0.637775	5.71482	2.94183	0.0863129	0.412308
RP24-550H10.6	-0.975752	5.3458	11.3914	0.0278539	0.265534			Usp54	0.63763	5.81612	3.20778	0.073289	0.412308
Zhx3	-0.713785	5.9742	4.84035	0.0278014	0.265534			Sephs1	0.635896	5.765	3.04042	0.0812153	0.412308
Foxk1	-0.711669	5.97308	4.84469	0.0277316	0.265534			Jup	0.635576	5.81243	3.19179	0.074009	0.412308
Mta2	-0.688011	6.04432	4.83791	0.0278408	0.265534			Trp53bp2	0.633109	5.65637	2.72912	0.0985338	0.412308
Dpf1	-0.614326	6.2308	4.8479	0.02768	0.265534			Sft2d2	0.625784	5.86549	3.29365	0.0695483	0.412308
Lxn	-0.497085	6.66023	4.84284	0.0277612	0.265534			RP24-243A15.4	0.623412	5.68182	2.76182	0.0965385	0.412308
Csrnp2	-0.765578	5.85061	4.83546	0.0278804	0.265559			Scly	0.622119	5.80344	3.07797	0.0793596	0.412308
Lin54	-0.816296	5.72905	4.83142	0.0279458	0.265904			Gm21399	0.619748	5.75193	2.85734	0.0909578	0.412308
Il17d	-0.756193	5.86436	4.83091	0.0279539	0.265904			Epb41l4aos	0.61727	5.87676	3.24891	0.0714709	0.412308
Csnk2a1	-0.51424	6.57307	4.8318	0.0279396	0.265904			Gm8100	0.615535	5.69966	2.71939	0.0991359	0.412308
Rbm34	-0.798363	5.77871	4.82956	0.0279758	0.266015			RP23-77B14.2	0.61549	5.70395	2.77733	0.0956076	0.412308
Bckdha	-0.642942	6.16007	4.82503	0.0280495	0.266618			Etfrf1	0.610614	5.90647	3.28396	0.0699601	0.412308
Rwdd2b	-0.850302	5.63422	4.82005	0.0281307	0.267195			Neto1	0.610543	5.764	2.82773	0.0926496	0.412308
Sh3bp5	-0.437579	6.92613	4.81802	0.0281637	0.267412			Arx	0.608213	5.89043	3.19033	0.0740754	0.412308
Ndufb2	-0.276984	8.24585	4.81524	0.0282093	0.267649			Maoa	0.606053	5.85895	3.06145	0.0801702	0.412308
Cacng3	-0.416448	7.043	4.81393	0.0282308	0.267756			Ly86	0.601326	5.8437	2.98788	0.0838903	0.412308
Ebpl	-0.802354	5.76044	4.81107	0.0282775	0.267907			Sac3d1	0.595895	5.86638	3.00452	0.0830327	0.412308
Tsc22d1	-0.255467	8.5601	4.81134	0.0282734	0.267907			Slitrk2	0.590723	5.88375	2.9454	0.0861226	0.412308
Ddx39b	-0.468343	6.78599	4.8084	0.0283215	0.268129			Fbn1	0.590238	5.90808	3.1262	0.0770435	0.412308
Fasn	-0.322137	7.73052	4.80844	0.0283209	0.268129			Kdm3a	0.588503	5.89745	3.11025	0.0778011	0.412308
Dbpht2	-0.541966	6.46428	4.80407	0.0283928	0.268706			Fat1	0.587769	5.83513	2.78567	0.0951111	0.412308
Gm15706	-0.859914	5.51643	4.80262	0.0284166	0.268834			Plxdc2	0.584685	5.95735	3.14217	0.0762924	0.412308
Snrpb	-0.431396	6.95983	4.79655	0.0285168	0.269596			Dhx32	0.5794	5.85348	2.8259	0.0927552	0.412308
Gm5436	-0.373968	7.31534	4.79213	0.0285901	0.270013			Slc39a12	0.577302	5.92027	2.96689	0.0849853	0.412308
Zbtb16	-0.903379	5.55783	5.06736	0.0287768	0.270726			Zfp513	0.570928	5.83791	2.71355	0.0994995	0.412308
Wdr78	-0.856935	5.61428	4.77995	0.0287931	0.270726			Csk	0.567578	5.87471	2.69716	0.100527	0.412308
Eif1-ps1	-0.726559	5.93131	4.77742	0.0288353	0.270847			Gm8399	0.566019	5.93077	2.92504	0.087215	0.412308
Hspa2	-0.528816	6.51967	4.7779	0.0288274	0.270847			Cd48	0.564269	5.29348	12.3939	0.0914171	0.412308
Rusc1	-0.388097	7.2078	4.77732	0.0288372	0.270847			Akr1c13	0.5641	5.29347	12.3938	0.0914171	0.412308
Ppp4r4	-0.510727	6.57665	4.77356	0.0289001	0.271243			Msi1	0.562613	5.90734	2.82733	0.0926727	0.412308
Gm42829	-0.865995	5.58338	4.7722	0.0289229	0.271359			Hc	0.562553	5.29341	12.3914	0.0914171	0.412308
Gstm4	-0.834132	5.67982	4.76383	0.029064	0.272585			Tnnt3	0.562386	5.2934	12.3909	0.0914171	0.412308
Narf	-0.758897	5.84532	4.75762	0.0291689	0.273372			Zfp389	0.562386	5.2934	12.3909	0.0914171	0.412308
Gm5124	-0.759097	5.85004	4.75234	0.0292586	0.274114			0610009B22Rik	0.562282	6.02133	3.2226	0.0726284	0.412308
Snrnp200	-0.459747	6.80411	4.74836	0.0293264	0.274651			Gm43598	0.561625	5.29337	12.3898	0.0914171	0.412308
Yrdc	-0.668586	6.06882	4.7417	0.0294402	0.27545			Gm11839	0.561405	5.29336	12.3893	0.0914171	0.412308
Kl	-0.590856	6.28571	4.74214	0.0294326	0.27545			Was	0.561405	5.29336	12.3893	0.0914171	0.412308
Dnajc4	-0.821159	5.69955	4.73897	0.0294868	0.275757			Fgf18	0.558986	5.29326	12.3853	0.0914171	0.412308
Rnf115	-0.472909	6.73173	4.73016	0.0296382	0.277031			Zbtb22	0.557727	6.02936	3.20639	0.0733513	0.412308
Rfxap	-0.618111	6.20216	4.72899	0.0296585	0.277064			A730011C13Rik	0.55734	5.2932	12.3825	0.0914171	0.412308
Klhl26	-0.578463	6.32476	4.72554	0.029718	0.277521			Slc43a3	0.557247	5.29319	12.3819	0.0914171	0.412308
Gpr85	-0.555709	6.39332	4.72485	0.0297299	0.277533			Mut	0.557136	6.0231	3.10823	0.0778977	0.412308
Ddx51	-0.832756	5.65982	4.72296	0.0297625	0.277737			Pdc	0.556685	5.29317	12.3814	0.0914171	0.412308
Huwe1	-0.352291	7.44985	4.71749	0.0298573	0.278523			Cbx3-ps2	0.556477	5.29316	12.3807	0.0914171	0.412308
Sec13	-0.508323	6.57657	4.71466	0.0299067	0.278883			Olfr905	0.555882	5.29314	12.38	0.0914171	0.412308
Sema4a	-0.851116	5.619	4.71294	0.0299366	0.279058			Hdac1	0.555417	5.91581	2.72024	0.0990832	0.412308
Cby1	-0.733344	5.90448	4.71235	0.0299468	0.279058			D930036K23Rik	0.554866	5.29309	12.3774	0.0914171	0.412308
Gm11619	-0.849616	5.601	4.70742	0.0300328	0.279651			Gm5518	0.554866	5.29309	12.3774	0.0914171	0.412308
Ypel1	-0.612369	6.21515	4.69613	0.0302307	0.281301			Cyp39a1	0.554775	5.29309	12.3772	0.0914171	0.412308
Mdp1	-0.623975	6.18395	4.69427	0.0302635	0.281475			Gm8177	0.554775	5.29309	12.3772	0.0914171	0.412308
Neurl1a	-0.433575	6.93245	4.69303	0.0302853	0.281508			Slamf8	0.554677	5.29309	12.378	0.0914171	0.412308
Gm11956	-1.02661	5.42505	7.21485	0.0304949	0.282048			Sec61g	0.554423	6.06793	3.27373	0.0703977	0.412308
Nectin2	-1.0046	5.42449	7.0191	0.0304949	0.282048			Gm5763	0.553237	5.29303	12.3748	0.0914171	0.412308
Gm16433	-1.00098	5.42491	6.97852	0.0304949	0.282048			Clec4e	0.553161	5.29302	12.3747	0.0914171	0.412308
Cdc7	-0.998572	5.42459	6.96496	0.0304949	0.282048			Gm7337	0.552583	5.293	12.3737	0.0914171	0.412308
Nhlrc3	-0.99273	5.42645	6.86586	0.0304949	0.282048			Gm11264	0.552544	5.293	12.3737	0.0914171	0.412308
Tmem54	-0.974282	5.42447	6.72769	0.0304949	0.282048			Gm44883	0.552503	5.293	12.3727	0.0914171	0.412308
Traf4	-0.974123	5.42576	6.69353	0.0304949	0.282048			Olfr1434	0.551978	5.29297	12.3732	0.0914171	0.412308
Tldc1	-0.963572	5.42659	6.5848	0.0304949	0.282048			RP23-342N3.1	0.551978	5.29297	12.3732	0.0914171	0.412308
Sec24d	-0.858618	5.55407	4.68512	0.030425	0.282048			F2rl2	0.551341	5.29295	12.3717	0.0914171	0.412308
D2Bwg1423e	-0.601853	6.24067	4.68369	0.0304505	0.282048			Gm12611	0.551178	5.29294	12.3719	0.0914171	0.412308
Nat8l	-0.325396	7.66579	4.68222	0.0304765	0.282048			Arr3	0.550686	5.29292	12.3709	0.0914171	0.412308
Anxa6	-0.601204	6.24427	4.67806	0.0305504	0.282461			RP24-126O19.4	0.550592	5.29292	12.3687	0.0914171	0.412308
Kdm6a	-0.783893	5.77548	4.67495	0.0306057	0.282872			Trpm5	0.550378	5.29291	12.3704	0.0914171	0.412308
Ncan	-0.52974	6.48894	4.67154	0.0306665	0.283334			Ccdc81	0.55035	5.29291	12.3704	0.0914171	0.412308
Gmppa	-0.76854	5.8114	4.66834	0.0307237	0.283499			Gm26542	0.550314	5.29291	12.3692	0.0914171	0.412308
Ipo4	-0.521477	6.51994	4.6685	0.0307209	0.283499			Hapln3	0.550198	5.2929	12.3679	0.0914171	0.412308
Btbd6	-0.501943	6.59282	4.66811	0.0307279	0.283499			Gm29199	0.549882	5.29289	12.3676	0.0914171	0.412308
Kcnk1	-0.386375	7.19497	4.66519	0.0307801	0.28388			Gm45850	0.549707	5.29288	12.3668	0.0914171	0.412308
Adprhl2	-0.741783	5.868	4.65985	0.030876	0.284563			Gm23245	0.548949	5.29285	12.3662	0.0914171	0.412308
Foxj3	-0.53438	6.46985	4.66038	0.0308665	0.284563			Gm43302	0.548892	5.29285	12.366	0.0914171	0.412308
Cnot3	-0.633406	6.14919	4.65146	0.0310272	0.285655			RP24-211K19.4	0.548892	5.29285	12.366	0.0914171	0.412308
Nsmce3	-0.486358	6.65529	4.65146	0.0310273	0.285655			Gm13596	0.548723	5.29284	12.3673	0.0914171	0.412308
Rpn2	-0.383909	7.22064	4.65264	0.031006	0.285655			Kcnk5	0.548723	5.29284	12.3673	0.0914171	0.412308
Hcn1	-0.349561	7.43857	4.64641	0.0311188	0.286302			Nipal1	0.548462	5.29283	12.3654	0.0914171	0.412308
Zcchc18	-0.264568	8.35489	4.64632	0.0311203	0.286302			Gm26595	0.548266	5.29282	12.365	0.0914171	0.412308
Arel1	-0.377968	7.23759	4.64023	0.031231	0.287024			Cacng1	0.548012	5.29281	12.3644	0.0914171	0.412308
Slc30a9	-0.357202	7.39522	4.63902	0.031253	0.287124			Gm42500	0.547978	5.29281	12.3659	0.0914171	0.412308
Sh3bgrl	-0.316536	7.7209	4.63783	0.0312752	0.287126			Stat5a	0.547888	5.29281	12.3658	0.0914171	0.412308
Gga2	-0.714246	5.94431	4.63517	0.0313232	0.287465			Gm45360	0.546935	5.29276	12.3607	0.0914171	0.412308
Chd4	-0.353022	7.42166	4.63381	0.0313481	0.287593			Gm2404	0.546864	5.29276	12.3611	0.0914171	0.412308
Taf2	-0.747574	5.84403	4.62921	0.0314321	0.288161			Gm14627	0.546456	5.29274	12.36	0.0914171	0.412308
Gtf2h1	-0.607778	6.21103	4.62613	0.0314886	0.288577			1700015F17Rik	0.546201	5.29274	12.3627	0.0914171	0.412308
Nhsl2	-0.636808	6.12326	4.62316	0.0315431	0.288912			6330411D24Rik	0.546201	5.29274	12.3627	0.0914171	0.412308
Cct7	-0.350743	7.43501	4.62294	0.0315473	0.288912			Gm26760	0.546201	5.29274	12.3627	0.0914171	0.412308
Sp2	-0.755491	5.82851	4.62169	0.0315703	0.288998			Gm43423	0.546201	5.29274	12.3627	0.0914171	0.412308
Ndufb10	-0.301895	7.8813	4.62122	0.0315789	0.288998			Pcdhga11	0.546201	5.29274	12.3627	0.0914171	0.412308
Ptpn5	-0.378046	7.23866	4.61339	0.0317234	0.290117			Bmp15	0.546133	5.29273	12.3625	0.0914171	0.412308
D3Ertd254e	-0.699825	5.96898	4.61179	0.031753	0.290286			RP24-547N4.7	0.546133	5.29273	12.3625	0.0914171	0.412308
Cttnbp2	-0.33025	7.58513	4.6108	0.0317712	0.290351			Fam205a2.1	0.545947	5.29272	12.3588	0.0914171	0.412308
Zdhhc3	-0.539221	6.437	4.61011	0.0317842	0.290367			Gm44171	0.54566	5.29271	12.3584	0.0914171	0.412308
Atp23	-0.917453	5.49188	5.33794	0.0319529	0.291585			4931429L15Rik	0.544981	5.29268	12.3601	0.0914171	0.412308
Tbc1d25	-0.903645	5.4926	5.2064	0.0319529	0.291585			Gm26669	0.544828	5.29268	12.3599	0.0914171	0.412308
Frrs1l	-0.268431	8.70293	4.64101	0.031944	0.291585			H1foo	0.544828	5.29268	12.3599	0.0914171	0.412308
Tsnax	-0.428473	6.92833	4.59776	0.0320139	0.291954			Hccs	0.544729	5.94569	2.75475	0.0969663	0.412308
Ndufs7	-0.317134	7.71126	4.596	0.0320468	0.292051			Gm42798	0.544249	5.29265	12.3569	0.0914171	0.412308
Acadsb	-0.56872	6.33223	4.59009	0.0321574	0.292774			Nxnl1	0.544243	5.29265	12.3562	0.0914171	0.412308
Gm13532	-0.518544	6.5156	4.58039	0.03234	0.294105			Gm20425	0.543897	5.29264	12.3584	0.091417	0.412308
Aup1	-0.575853	6.29242	4.57564	0.0324298	0.294819			1500015L24Rik	0.543729	5.29263	12.358	0.091417	0.412308
Kdm3b	-0.73404	5.87756	4.57427	0.0324557	0.294952			Arl4c	0.543595	5.94116	2.7103	0.0997026	0.412308
Obscn	-1.06353	5.39891	8.15979	0.0327049	0.295174			Kmo	0.543078	5.29261	12.3562	0.091417	0.412308
Gm37709	-1.06165	5.37229	9.137	0.0327971	0.295174			Gm12956	0.542786	5.29259	12.3557	0.091417	0.412308
Trim71	-1.05179	5.39742	8.06837	0.0327049	0.295174			Gm16702	0.542786	5.29259	12.3557	0.091417	0.412308
Rps2-ps10	-1.0423	5.37178	8.97396	0.0327971	0.295174			Abi3bp	0.542199	5.29257	12.3509	0.0914171	0.412308
Lrrc71	-1.03887	5.3735	8.80287	0.0327971	0.295174			Gm20621	0.541709	5.29255	12.3536	0.091417	0.412308
Gm42726	-1.03255	5.37157	8.89383	0.0327971	0.295174			Ibsp	0.541639	5.29255	12.3539	0.091417	0.412308
Cdh23	-1.02754	5.3999	7.76305	0.0327049	0.295174			Gm13459	0.5409	5.29251	12.3523	0.091417	0.412308
Olfml2a	-1.02484	5.3709	8.87908	0.0327971	0.295174			Gm18227	0.5409	5.29251	12.3523	0.091417	0.412308
Zdhhc1	-1.0207	5.37382	8.60767	0.0327971	0.295174			Gm11370	0.540866	5.29251	12.3522	0.091417	0.412308
Tubb6	-1.01537	5.3717	8.71016	0.0327971	0.295174			RP23-354M21.1	0.540866	5.29251	12.3522	0.091417	0.412308
RP24-219P17.4	-1.01222	5.3955	7.71746	0.0327049	0.295174			Zfhx2os	0.540866	5.29251	12.3522	0.091417	0.412308
Hfe	-1.01036	5.37475	8.42706	0.0327971	0.295174			Gm26797	0.54081	5.29251	12.3521	0.091417	0.412308
Bambi	-1.00843	5.40187	7.52531	0.0327049	0.295174			Krt23	0.540705	5.29251	12.3519	0.091417	0.412308
Mbd4	-1.00611	5.39715	7.61775	0.0327049	0.295174			Snord59a	0.540452	5.2925	12.3513	0.091417	0.412308
Nbeal2	-1.00088	5.39968	7.51179	0.0327049	0.295174			1700056E22Rik	0.540418	5.29249	12.3513	0.091417	0.412308
AW822252	-0.998159	5.40047	7.47301	0.0327049	0.295174			Gm45358	0.540353	5.29249	12.348	0.0914171	0.412308
Dnajb13	-0.992465	5.37414	8.30186	0.0327971	0.295174			Trim6	0.540296	5.29249	12.35	0.091417	0.412308
Ssc5d	-0.988257	5.37282	8.34993	0.0327971	0.295174			Mex3a	0.540207	5.29248	12.3451	0.0914171	0.412308
Abi3	-0.977947	5.40053	7.26961	0.0327049	0.295174			Gm37784	0.540129	5.29248	12.3499	0.091417	0.412308
Gm43373	-0.974434	5.37356	8.18519	0.0327971	0.295174			Cfap46	0.539706	5.29247	12.35	0.091417	0.412308
Fkbp7	-0.97379	5.39962	7.25723	0.0327049	0.295174			Gm5832	0.539601	5.29246	12.3498	0.091417	0.412308
Gm11469	-0.971586	5.39911	7.24854	0.0327049	0.295174			Gm23445	0.539376	5.29245	12.3482	0.091417	0.412308
Fibin	-0.969886	5.37292	8.17808	0.0327971	0.295174			RP24-496O17.7	0.539294	5.29245	12.3493	0.091417	0.412308
mt-Tg	-0.967464	5.37185	8.22384	0.0327971	0.295174			Glt28d2	0.539283	5.29245	12.3481	0.091417	0.412308
Gm3786	-0.790056	5.72988	4.5557	0.0328094	0.295183			Zpbp	0.538929	5.29243	12.3472	0.091417	0.412308
Zpr1	-0.627447	6.14428	4.55192	0.0328819	0.295733			Gm14373	0.538921	5.29243	12.3413	0.0914171	0.412308
Amigo1	-0.623888	6.15363	4.55022	0.0329147	0.295926			Zfp488	0.538921	5.29243	12.3413	0.0914171	0.412308
Usp24	-0.592869	6.23976	4.54943	0.0329298	0.29596			Gm44076	0.538776	5.29243	12.3469	0.091417	0.412308
Ddx24	-0.352879	7.39399	4.54513	0.0330126	0.296601			Gm15903	0.538509	5.29241	12.3425	0.0914171	0.412308
Exosc10	-0.648761	6.082	4.53661	0.0331773	0.297876			Gm26890	0.538509	5.29241	12.3425	0.0914171	0.412308
Pick1	-0.693279	5.96929	4.53077	0.0332909	0.298587			Gm12106	0.538444	5.29241	12.3406	0.0914171	0.412308
Rab28	-0.444465	6.82848	4.52939	0.0333176	0.298622			Gm12919	0.5384	5.29241	12.3465	0.091417	0.412308
Scaf1	-0.509004	6.53277	4.52836	0.0333376	0.298698			RP23-291C4.4	0.5384	5.29241	12.3465	0.091417	0.412308
Kbtbd3	-0.816362	5.66382	4.52604	0.0333828	0.299			Cxcl5	0.538159	5.2924	12.3402	0.0914171	0.412308
Kif2a	-0.392141	7.11592	4.52256	0.0334508	0.299507			Gm38374	0.537897	5.29239	12.3458	0.091417	0.412308
Bcl6	-0.470707	6.69252	4.5185	0.0335304	0.300013			Ttc29	0.537864	5.29239	12.3458	0.091417	0.412308
Foxp4	-0.615791	6.16555	4.51517	0.0335956	0.300184			Gm11355	0.537453	5.29237	12.3456	0.091417	0.412308
Hacd3	-0.369789	7.26428	4.51455	0.0336078	0.30019			Slc22a1	0.537424	5.29237	12.3448	0.091417	0.412308
Stt3a	-0.602515	6.20529	4.50779	0.0337409	0.301276			Adh6a	0.537397	5.29237	12.3455	0.091417	0.412308
Gm16272	-0.92241	5.52824	5.28595	0.0340512	0.301364			Fga	0.537259	5.29236	12.3452	0.091417	0.412308
Ablim3	-0.907041	5.53164	5.11363	0.0340512	0.301364			Tead2	0.537259	5.29236	12.3452	0.091417	0.412308
Taf5	-0.857731	5.5322	4.67096	0.0340512	0.301364			Shisa8	0.537006	5.29235	12.3447	0.091417	0.412308
Zfp110	-0.847559	5.53442	4.56392	0.0340512	0.301364			Dmc1	0.536882	5.29235	12.3421	0.091417	0.412308
Rwdd4a	-0.706712	5.92593	4.49356	0.0340228	0.301364			Olfr803	0.536882	5.29235	12.3421	0.091417	0.412308
Mthfd1	-0.638455	6.11018	4.50292	0.0338371	0.301364			Gm43769	0.536802	5.29234	12.3363	0.0914171	0.412308
Tk2	-0.617906	6.16128	4.49408	0.0340125	0.301364			Angpt2	0.536705	5.29234	12.3436	0.091417	0.412308
Rcc2	-0.613103	6.17296	4.50388	0.0338182	0.301364			E130102H24Rik	0.536665	5.29234	12.3431	0.091417	0.412308
Coro1c	-0.492069	6.59569	4.49533	0.0339876	0.301364			Dpy30	0.536597	6.05224	3.0446	0.0810063	0.412308
Ap3d1	-0.397615	7.08524	4.49948	0.0339053	0.301364			Gm13207	0.536517	5.29233	12.3359	0.0914171	0.412308
Ash1l	-0.377135	7.20811	4.50478	0.0338004	0.301364			Tmem255b	0.536404	5.29232	12.3371	0.091417	0.412308
Gm10080	-0.406783	7.01983	4.48829	0.0341278	0.301837			Prex2	0.536286	6.1269	3.23534	0.0720653	0.412308
Tsfm	-0.760551	5.78106	4.48386	0.0342165	0.302519			Gm28900	0.536104	5.29231	12.3422	0.091417	0.412308
Vps37b	-0.649734	6.06908	4.48046	0.0342847	0.302814			Rec8	0.536104	5.29231	12.3422	0.091417	0.412308
Cnih2	-0.363343	9.63337	4.6538	0.0342769	0.302814			Slc22a13b-ps	0.536027	5.29231	12.3346	0.0914171	0.412308
Stx1a	-0.46519	6.71191	4.47505	0.0343933	0.30367			Gm22958	0.535976	5.29231	12.342	0.091417	0.412308
Nlgn1	-0.462615	6.72647	4.47148	0.0344652	0.304201			Mpv17	0.535878	6.13845	3.31063	0.0688332	0.412308
Nlgn2	-0.438707	6.83836	4.46983	0.0344986	0.304393			Gm16278	0.535614	5.29229	12.3419	0.091417	0.412308
Fos	-0.785446	5.7423	4.46614	0.0345732	0.304948			Gm45223	0.535614	5.29229	12.3419	0.091417	0.412308
Aplp2	-0.284565	8.03723	4.46428	0.0346107	0.305176			4831440E17Rik	0.535558	5.29229	12.3417	0.091417	0.412308
Elp5	-0.505122	6.54356	4.46289	0.0346389	0.305321			Gm15477	0.535502	5.29229	12.3416	0.091417	0.412308
Tmem254b	-0.598202	6.21107	4.46145	0.0346682	0.305476			Gm37710	0.535502	5.29229	12.3416	0.091417	0.412308
Bend5	-0.81009	5.66601	4.45889	0.0347202	0.305831			Olfr342	0.535502	5.29229	12.3416	0.091417	0.412308
Usp48	-0.56145	6.33223	4.45763	0.0347458	0.305953			Gm29019	0.535225	5.29228	12.341	0.091417	0.412308
Fam192a	-0.539381	6.40454	4.45685	0.0347616	0.305989			Gm45746	0.535225	5.29228	12.341	0.091417	0.412308
Ogfrl1	-0.331794	7.54085	4.44966	0.0349083	0.307177			Gm29154	0.535167	5.29228	12.3409	0.091417	0.412308
Luzp1	-0.453725	6.76165	4.44382	0.0350278	0.307917			Gm43780	0.535107	5.29227	12.3337	0.091417	0.412308
Rab34	-0.807711	5.66576	4.43553	0.0351985	0.309312			Tfcp2l1	0.5351	5.29227	12.3332	0.091417	0.412308
Psmb4	-0.294755	7.89124	4.42901	0.0353332	0.310391			4933417G07Rik	0.534814	5.29226	12.3329	0.091417	0.412308
Dedd2	-0.807011	5.66471	4.4277	0.0353602	0.31042			Btn1a1	0.534814	5.29226	12.3329	0.091417	0.412308
Nupl2	-0.931382	5.46931	5.45217	0.0371226	0.311066			Gm38344	0.534814	5.29226	12.3329	0.091417	0.412308
Mri1	-0.920932	5.4705	5.35118	0.0371226	0.311066			Gm16143	0.534721	5.29226	12.34	0.091417	0.412308
Gm28175	-0.919292	5.46701	5.38984	0.0371226	0.311066			Sugct	0.534624	5.29225	12.3398	0.091417	0.412308
Pcyox1l	-0.888038	5.46721	5.11279	0.0371226	0.311066			Gm44117	0.534456	5.29225	12.3392	0.091417	0.412308
Zfp341	-0.831157	5.56861	4.38932	0.0361649	0.311066			Tas2r142-ps5	0.534015	5.29223	12.337	0.091417	0.412308
Pla2g15	-0.819459	5.60928	4.33859	0.0372578	0.311066			Gm45246	0.533983	5.29223	12.3382	0.091417	0.412308
Setmar	-0.818329	5.60526	4.343	0.0371615	0.311066			Nme8	0.533983	5.29223	12.3382	0.091417	0.412308
Lmnb2	-0.815697	5.63192	4.39682	0.0360061	0.311066			Gm44283	0.533982	5.29222	12.3369	0.091417	0.412308
Iffo2	-0.810799	5.63595	4.34371	0.0371461	0.311066			Gm45297	0.533915	5.29222	12.3318	0.091417	0.412308
Ssbp1	-0.798831	5.66726	4.34839	0.0370442	0.311066			Frmpd1os	0.533849	5.29222	12.3348	0.091417	0.412308
9530082P21Rik	-0.776421	5.71507	4.30353	0.0380335	0.311066			Gm10481	0.533746	5.29222	12.338	0.091417	0.412308
Eri1	-0.771543	5.74265	4.32471	0.0375629	0.311066			Tgif1	0.533729	5.29221	12.3313	0.091417	0.412308
Nos1	-0.752095	5.79073	4.38521	0.0362521	0.311066			Gm13189	0.532825	5.29218	12.3347	0.091417	0.412308
Thap7	-0.717981	5.87144	4.34574	0.0371019	0.311066			BC035947	0.532787	5.29218	12.3347	0.091417	0.412308
Ranbp10	-0.711078	5.87459	4.31375	0.0378056	0.311066			Gm20518	0.53262	5.29217	12.3355	0.091417	0.412308
Wwp2	-0.699294	5.94131	4.41312	0.0356636	0.311066			Hibadh	0.532596	6.08888	3.11075	0.0777771	0.412308
Pak6	-0.695153	5.92398	4.31661	0.0377421	0.311066			1010001B22Rik	0.531874	5.29214	12.3338	0.091417	0.412308
Rexo4	-0.691231	5.92218	4.30837	0.0379253	0.311066			RP23-105H5.4	0.531871	5.29213	12.322	0.0914171	0.412308
Sssca1	-0.681403	5.97763	4.39237	0.0361002	0.311066			Rpl29-ps1	0.53168	5.29212	12.3221	0.091417	0.412308
Chst12	-0.680613	5.94932	4.28723	0.0383999	0.311066			Efcab11	0.531484	5.29212	12.333	0.091417	0.412308
Mrpl16	-0.660259	6.00612	4.31291	0.0378243	0.311066			Gm44907	0.531454	5.29212	12.3292	0.091417	0.412308
Agk	-0.65344	6.0253	4.32013	0.0376642	0.311066			Dynlt1c	0.530986	5.2921	12.3296	0.091417	0.412308
Bcl2l13	-0.642978	6.06999	4.39556	0.0360327	0.311066			Ccdc142os	0.530938	5.2921	12.3319	0.091417	0.412308
Tmem230	-0.621054	6.1136	4.30523	0.0379955	0.311066			Il12a	0.530635	5.29208	12.3205	0.091417	0.412308
Tmem254c	-0.615277	6.12618	4.28716	0.0384014	0.311066			Gm15853	0.530455	5.29208	12.326	0.091417	0.412308
Trip4	-0.608684	6.1802	4.4093	0.0357437	0.311066			RP23-257O9.1	0.530455	5.29208	12.326	0.091417	0.412308
Kcnc3	-0.598536	6.1881	4.38621	0.0362309	0.311066			Gm340	0.530387	5.29207	12.3198	0.091417	0.412308
Crtac1	-0.598333	6.19981	4.37956	0.0363726	0.311066			Gck	0.530223	5.29206	12.3196	0.091417	0.412308
Entpd6	-0.559765	6.31788	4.38959	0.0361592	0.311066			Gm7731	0.530223	5.29206	12.3196	0.091417	0.412308
Psmd5	-0.558896	6.31047	4.33246	0.0373923	0.311066			Gm15979	0.530163	5.29206	12.3253	0.091417	0.412308
Coq10a	-0.552609	6.34046	4.38036	0.0363553	0.311066			Mir692-1	0.530139	5.29206	12.3266	0.091417	0.412308
Gas2l1	-0.544606	6.36958	4.37495	0.0364711	0.311066			Gm15533	0.529888	5.29205	12.3276	0.091417	0.412308
Rhof	-0.543328	6.37211	4.3982	0.0359771	0.311066			Gm15545	0.529817	5.29205	12.3249	0.091417	0.412308
Ttl	-0.521493	6.43455	4.27458	0.0386866	0.311066			Flnc	0.529706	5.29204	12.3187	0.091417	0.412308
Gm7504	-0.518812	6.47237	4.40112	0.0359155	0.311066			Gm17046	0.529664	5.29204	12.3247	0.091417	0.412308
Rps11-ps1	-0.501585	6.53652	4.38589	0.0362378	0.311066			Gm6308	0.529664	5.29204	12.3247	0.091417	0.412308
Dcaf6	-0.499767	6.51317	4.30106	0.0380889	0.311066			Cpa3	0.529629	5.29204	12.3291	0.091417	0.412308
Rbm18	-0.499755	6.51897	4.29736	0.0381718	0.311066			Gm28529	0.529629	5.29204	12.3291	0.091417	0.412308
Ube2z	-0.497801	6.55822	4.38402	0.0362776	0.311066			Gm16023	0.529564	5.29203	12.3163	0.091417	0.412308
Nfu1	-0.493987	6.5364	4.29084	0.0383183	0.311066			Gm26931	0.529564	5.29203	12.3163	0.091417	0.412308
Srrt	-0.492531	6.54953	4.32045	0.0376571	0.311066			Gm44851	0.529478	5.29203	12.3242	0.091417	0.412308
Gfra4	-0.491485	6.54851	4.29471	0.0382312	0.311066			Plb1	0.529232	5.29202	12.3252	0.091417	0.412308
Lmo7	-0.476828	6.60117	4.29421	0.0382426	0.311066			Ppp1r17	0.529232	5.29202	12.3252	0.091417	0.412308
Ifi27	-0.462023	6.68242	4.31438	0.0377916	0.311066			Gm42480	0.529199	5.29202	12.3251	0.091417	0.412308
Ewsr1	-0.456065	6.7411	4.4014	0.0359095	0.311066			Sox7	0.528846	5.29201	12.3232	0.091417	0.412308
Fbxo21	-0.453535	6.71511	4.29347	0.038259	0.311066			RP24-528H20.6	0.528748	5.29201	12.3267	0.091417	0.412308
Plec	-0.435952	6.81451	4.29758	0.0381667	0.311066			Cav3	0.528686	5.292	12.3271	0.091417	0.412308
Ipo9	-0.429762	6.86328	4.37089	0.036558	0.311066			Ldha-ps2	0.52866	5.292	12.3227	0.091417	0.412308
Idh3g	-0.383833	7.12665	4.33116	0.0374208	0.311066			Lhx1os	0.528641	5.292	12.3149	0.091417	0.412308
Asns	-0.364398	7.24456	4.30678	0.0379608	0.311066			Rpl29-ps5	0.528641	5.292	12.3149	0.091417	0.412308
Npepps	-0.359944	7.25845	4.27858	0.0385957	0.311066			Prss16	0.528517	5.29199	12.3169	0.091417	0.412308
Cdk5	-0.356452	7.30257	4.31928	0.0376831	0.311066			Nxph1	0.528515	6.15723	3.2683	0.0706311	0.412308
Actr10	-0.346941	7.38499	4.37415	0.0364882	0.311066			Fam131c	0.528469	5.29199	12.3266	0.091417	0.412308
Vmp1	-0.341833	7.4113	4.30376	0.0380284	0.311066			Gm37509	0.528469	5.29199	12.3266	0.091417	0.412308
Kctd12	-0.340872	7.42421	4.35264	0.0369518	0.311066			Gm26337	0.528436	5.29199	12.3265	0.091417	0.412308
Rnf208	-0.326921	7.53031	4.35298	0.036946	0.311066			Gm28724	0.528436	5.29199	12.3265	0.091417	0.412308
Ramp1	-0.315368	7.64421	4.32651	0.0375231	0.311066			Ccdc60	0.528357	5.29199	12.3219	0.091417	0.412308
Clcn4	-0.279963	8.01002	4.29005	0.0383362	0.311066			Gm13607	0.528252	5.29199	12.3261	0.091417	0.412308
Slc25a3	-0.230539	8.81373	4.33052	0.0374349	0.311066			Gtse1	0.528252	5.29199	12.3261	0.091417	0.412308
Ywhae	-0.207947	9.45492	4.41263	0.035674	0.311066			Sult1c2	0.528193	5.29198	12.326	0.091417	0.412308
Map3k20	-0.783158	5.67774	4.27305	0.0387218	0.311112			5033403F01Rik	0.528134	5.29198	12.3232	0.091417	0.412308
Dgat2	-0.495102	6.5316	4.27257	0.0387323	0.311112			Trim61	0.528133	5.29198	12.3259	0.091417	0.412308
Pcdh20	-0.396734	7.00982	4.2707	0.0387752	0.31136			Hcfc1r1-ps1	0.527965	5.29197	12.3255	0.091417	0.412308
Lemd3	-0.572112	6.25195	4.27016	0.0387874	0.311362			Gm16386	0.527748	5.29196	12.325	0.091417	0.412308
Tmem64	-0.543158	6.34104	4.26951	0.0388021	0.311385			Vmn1r65	0.527665	5.29196	12.3221	0.091417	0.412308
Cul9	-0.7157	5.85936	4.26898	0.0388144	0.311387			1010001N08Rik	0.527597	5.29196	12.321	0.091417	0.412308
Atg5	-0.581049	6.22728	4.26722	0.0388545	0.311613			Mir695	0.527597	5.29196	12.321	0.091417	0.412308
Zfp654	-0.682754	5.94023	4.26321	0.0389464	0.311866			Nat8f5	0.527109	5.29194	12.3197	0.091417	0.412308
Ncoa6	-0.582027	6.22107	4.26219	0.0389698	0.311866			Gm37052	0.527076	5.29193	12.3196	0.091417	0.412308
Sf3b4	-0.514226	6.45176	4.26032	0.0390128	0.312114			Gm6524	0.5265	5.29191	12.3189	0.091417	0.412308
Vil1	-1.22179	5.70617	4.22999	0.0432884	0.312165			RP24-255E19.4	0.526411	5.29191	12.3188	0.091417	0.412308
A630072M18Rik	-0.949871	5.4432	5.92227	0.0427818	0.312165			2610005L07Rik	0.526314	5.2919	12.3184	0.091417	0.412308
Rpl28-ps2	-0.93031	5.44402	5.73727	0.0427818	0.312165			Cela1	0.526208	5.2919	12.3182	0.091417	0.412308
Ggcx	-0.929591	5.44081	5.78978	0.0427818	0.312165			Gm44150	0.525924	5.29189	12.3175	0.091417	0.412308
Dcdc2b	-0.925545	5.44323	5.71607	0.0427818	0.312165			Gm42742	0.525885	5.29188	12.3174	0.091417	0.412308
Mfsd4b4	-0.924058	5.4411	5.74013	0.0427818	0.312165			Fam180a	0.525763	5.29188	12.3204	0.091417	0.412308
Suv39h2	-0.901513	5.4438	5.48985	0.0427818	0.312165			Gm42693	0.525727	5.29188	12.3194	0.091417	0.412308
Gpr68	-0.894698	5.50784	5.00752	0.0402681	0.312165			Gm36936	0.525671	5.29188	12.3193	0.091417	0.412308
Gm14816	-0.894497	5.44674	5.37998	0.0427818	0.312165			Gm4598	0.525464	5.29187	12.3178	0.091417	0.412308
Arl6ip6	-0.888972	5.54625	4.87099	0.0412	0.312165			Gm12029	0.525292	5.29186	12.3194	0.091417	0.412308
[truncated: 12,581 more rows]

## Sheet: Table 1 legend
Table 1
Differentially expressed (DE) genes from tissue domains (TDs) from Wt and AppNL-G-F mice. All up- and downregulated genes are sorted by p-value.

## Sheet: Table 2 GO ST data
GO Term	Description	P-value	FDR q-value	Enrichment	N	B	n	b	Genes
Top 8 categories sorted by P-value and ordered by Enrichment
GO:0048168	regulation of neuronal synaptic plasticity	9.49E-9	1.81E-5	14.73	18037	66	167	9	[Arc - activity regulated cytoskeletal-associated protein, Pmch - pro-melanin-concentrating hormone, Kalrn - kalirin, rhogef kinase, Grin1 - glutamate receptor, ionotropic, nmda1 (zeta 1), Rasgrf1 - ras protein-specific guanine nucleotide-releasing factor 1, Syn1 - synapsin i, Grin2b - glutamate receptor, ionotropic, nmda2b (epsilon 2), Shisa7 - shisa homolog 7 (xenopus laevis), Ncdn - neurochond…
GO:0007272	ensheathment of neurons	6.83E-9	1.49E-5	12.56	18037	86	167	10	[Bcas1 - breast carcinoma amplified sequence 1, Cldn11 - claudin 11, Qk - quaking, Mbp - myelin basic protein, Pllp - plasma membrane proteolipid, Ugt8a - udp galactosyltransferase 8a, Mal - myelin and lymphocyte protein, t cell differentiation protein, Mag - myelin-associated glycoprotein, Plp1 - proteolipid protein (myelin) 1, Tspan2 - tetraspanin 2]
GO:0008366	axon ensheathment	6.83E-9	1.74E-5	12.56	18037	86	167	10	[Bcas1 - breast carcinoma amplified sequence 1, Cldn11 - claudin 11, Qk - quaking, Mbp - myelin basic protein, Pllp - plasma membrane proteolipid, Ugt8a - udp galactosyltransferase 8a, Mal - myelin and lymphocyte protein, t cell differentiation protein, Mag - myelin-associated glycoprotein, Plp1 - proteolipid protein (myelin) 1, Tspan2 - tetraspanin 2]
GO:0050806	positive regulation of synaptic transmission	4.31E-9	1.65E-5	7.68	18037	197	167	14	[Glul - glutamate-ammonia ligase (glutamine synthetase), Plk2 - polo-like kinase 2, Shisa7 - shisa homolog 7 (xenopus laevis), Gria2 - glutamate receptor, ionotropic, ampa2 (alpha 2), Slc1a3 - solute carrier family 1 (glial high affinity glutamate transporter), member 3, Gria1 - glutamate receptor, ionotropic, ampa1 (alpha 1), Slc1a1 - solute carrier family 1 (neuronal/epithelial high affinity gl…
GO:0048167	regulation of synaptic plasticity	4.57E-9	1.4E-5	6.95	18037	233	167	15	[Arc - activity regulated cytoskeletal-associated protein, Rasgrf1 - ras protein-specific guanine nucleotide-releasing factor 1, Plk2 - polo-like kinase 2, Shisa7 - shisa homolog 7 (xenopus laevis), Gria1 - glutamate receptor, ionotropic, ampa1 (alpha 1), Pmch - pro-melanin-concentrating hormone, Slc1a1 - solute carrier family 1 (neuronal/epithelial high affinity glutamate transporter, system xag…
GO:0050804	modulation of chemical synaptic transmission	3.53E-13	5.41E-9	5.59	18037	522	167	27	[Arc - activity regulated cytoskeletal-associated protein, Glul - glutamate-ammonia ligase (glutamine synthetase), Rasgrf1 - ras protein-specific guanine nucleotide-releasing factor 1, Plk2 - polo-like kinase 2, Slc1a3 - solute carrier family 1 (glial high affinity glutamate transporter), member 3, Gria2 - glutamate receptor, ionotropic, ampa2 (alpha 2), Shisa7 - shisa homolog 7 (xenopus laevis),…
GO:0099177	regulation of trans-synaptic signaling	3.7E-13	2.83E-9	5.58	18037	523	167	27	[Arc - activity regulated cytoskeletal-associated protein, Glul - glutamate-ammonia ligase (glutamine synthetase), Rasgrf1 - ras protein-specific guanine nucleotide-releasing factor 1, Plk2 - polo-like kinase 2, Slc1a3 - solute carrier family 1 (glial high affinity glutamate transporter), member 3, Gria2 - glutamate receptor, ionotropic, ampa2 (alpha 2), Shisa7 - shisa homolog 7 (xenopus laevis),…
GO:0065008	regulation of biological quality	8.12E-13	4.14E-9	2.26	18037	3447	167	72	[Wfs1 - wolfram syndrome 1 homolog (human), Arc - activity regulated cytoskeletal-associated protein, Ermn - ermin, erm-like protein, Slc22a17 - solute carrier family 22 (organic cation transporter), member 17, Calm3 - calmodulin 3, Trf - transferrin, Gatm - glycine amidinotransferase (l-arginine:glycine amidinotransferase), Rasgrf1 - ras protein-specific guanine nucleotide-releasing factor 1, My…
GO:0051668	localization within membrane	8.63E-8	1.2E-4	8.37	18037	142	167	11	[Slc1a1 - solute carrier family 1 (neuronal/epithelial high affinity glutamate transporter, system xag), member 1, Kalrn - kalirin, rhogef kinase, Nptx1 - neuronal pentraxin 1, Kif5a - kinesin family member 5a, Grin2b - glutamate receptor, ionotropic, nmda2b (epsilon 2), Dnm1 - dynamin 1, Thy1 - thymus cell antigen 1, theta, Stx1b - syntaxin 1b, Nptxr - neuronal pentraxin receptor, Shisa7 - shisa…
GO:0050808	synapse organization	7.21E-8	1.23E-4	6.75	18037	208	167	13	[Sez6 - seizure related gene 6, Gpm6a - glycoprotein m6a, Sptbn2 - spectrin beta, non-erythrocytic 2, Slc1a1 - solute carrier family 1 (neuronal/epithelial high affinity glutamate transporter, system xag), member 1, Ptprs - protein tyrosine phosphatase, receptor type, s, Kalrn - kalirin, rhogef kinase, Sncb - synuclein, beta, Baiap2 - brain-specific angiogenesis inhibitor 1-associated protein 2, …
GO:0042552	myelination	8.18E-8	1.25E-4	11.57	18037	84	167	9	[Bcas1 - breast carcinoma amplified sequence 1, Qk - quaking, Mbp - myelin basic protein, Pllp - plasma membrane proteolipid, Ugt8a - udp galactosyltransferase 8a, Mal - myelin and lymphocyte protein, t cell differentiation protein, Mag - myelin-associated glycoprotein, Plp1 - proteolipid protein (myelin) 1, Tspan2 - tetraspanin 2]
GO:0043269	regulation of ion transport	1.2E-7	1.31E-4	3.57	18037	696	167	23	[Kcnq2 - potassium voltage-gated channel, subfamily q, member 2, Wfs1 - wolfram syndrome 1 homolog (human), Arc - activity regulated cytoskeletal-associated protein, Chrm1 - cholinergic receptor, muscarinic 1, cns, Calm3 - calmodulin 3, Trf - transferrin, Rasgrf1 - ras protein-specific guanine nucleotide-releasing factor 1, Plp1 - proteolipid protein (myelin) 1, Thy1 - thymus cell antigen 1, thet…
GO:0050807	regulation of synapse organization	1.8E-7	1.72E-4	5.71	18037	265	167	14	[Arc - activity regulated cytoskeletal-associated protein, Sparc - secreted acidic cysteine rich glycoprotein, Nptx1 - neuronal pentraxin 1, Ywhaz - tyrosine 3-monooxygenase/tryptophan 5-monooxygenase activation protein, zeta polypeptide, Camkv - cam kinase-like vesicle-associated, Shisa7 - shisa homolog 7 (xenopus laevis), Gpm6a - glycoprotein m6a, Ptprs - protein tyrosine phosphatase, receptor …
GO:0050801	ion homeostasis	2.41E-7	2.17E-4	3.43	18037	724	167	23	[Wfs1 - wolfram syndrome 1 homolog (human), Hsh2d - hematopoietic sh2 domain containing, Slc22a17 - solute carrier family 22 (organic cation transporter), member 17, Calm3 - calmodulin 3, Mt2 - metallothionein 2, Trf - transferrin, Gng3 - guanine nucleotide binding protein (g protein), gamma 3, Thy1 - thymus cell antigen 1, theta, Slc1a3 - solute carrier family 1 (glial high affinity glutamate tr…
GO:0035235	ionotropic glutamate receptor signaling pathway	2.58E-7	2.19E-4	33.75	18037	16	167	5	[Kalrn - kalirin, rhogef kinase, Grin1 - glutamate receptor, ionotropic, nmda1 (zeta 1), Grin2b - glutamate receptor, ionotropic, nmda2b (epsilon 2), Plp1 - proteolipid protein (myelin) 1, Gria2 - glutamate receptor, ionotropic, ampa2 (alpha 2)]
GO:0099175	regulation of postsynapse organization	3.89E-7	3.13E-4	8.24	18037	131	167	10	[Arc - activity regulated cytoskeletal-associated protein, Ptprs - protein tyrosine phosphatase, receptor type, s, Kalrn - kalirin, rhogef kinase, Baiap2 - brain-specific angiogenesis inhibitor 1-associated protein 2, Grin1 - glutamate receptor, ionotropic, nmda1 (zeta 1), Nptx1 - neuronal pentraxin 1, Epha4 - eph receptor a4, Grin2b - glutamate receptor, ionotropic, nmda2b (epsilon 2), Nptxr - n…
GO:0051179	localization	6.08E-7	4.65E-4	1.80	18037	3719	167	62	[Arc - activity regulated cytoskeletal-associated protein, Slc22a17 - solute carrier family 22 (organic cation transporter), member 17, Arf3 - adp-ribosylation factor 3, Trf - transferrin, Mal - myelin and lymphocyte protein, t cell differentiation protein, Gria2 - glutamate receptor, ionotropic, ampa2 (alpha 2), Slc1a3 - solute carrier family 1 (glial high affinity glutamate transporter), member…
GO:0007610	behavior	7.3E-7	5.32E-4	3.46	18037	655	167	21	[Sez6 - seizure related gene 6, Arc - activity regulated cytoskeletal-associated protein, Brinp1 - bone morphogenic protein/retinoic acid inducible neural specific 1, Gatm - glycine amidinotransferase (l-arginine:glycine amidinotransferase), Plk2 - polo-like kinase 2, Mapk10 - mitogen-activated protein kinase 10, Shisa7 - shisa homolog 7 (xenopus laevis), Slc1a3 - solute carrier family 1 (glial h…
GO:0042940	D-amino acid transport	8.62E-7	5.73E-4	48.00	18037	9	167	4	[Slc1a1 - solute carrier family 1 (neuronal/epithelial high affinity glutamate transporter, system xag), member 1, Prkcd - protein kinase c, delta, Slc1a3 - solute carrier family 1 (glial high affinity glutamate transporter), member 3, Slc1a2 - solute carrier family 1 (glial high affinity glutamate transporter), member 2]
GO:0051049	regulation of transport	8.24E-7	5.73E-4	2.33	18037	1717	167	37	[Kcnq2 - potassium voltage-gated channel, subfamily q, member 2, Wfs1 - wolfram syndrome 1 homolog (human), Arc - activity regulated cytoskeletal-associated protein, Calm3 - calmodulin 3, Glul - glutamate-ammonia ligase (glutamine synthetase), Trf - transferrin, Rasgrf1 - ras protein-specific guanine nucleotide-releasing factor 1, Plp1 - proteolipid protein (myelin) 1, Pfkl - phosphofructokinase,…
GO:0035418	protein localization to synapse	1.04E-6	6.63E-4	13.04	18037	58	167	7	[Kalrn - kalirin, rhogef kinase, Baiap2 - brain-specific angiogenesis inhibitor 1-associated protein 2, Grin1 - glutamate receptor, ionotropic, nmda1 (zeta 1), Nptx1 - neuronal pentraxin 1, Kif5a - kinesin family member 5a, Nptxr - neuronal pentraxin receptor, Mapk10 - mitogen-activated protein kinase 10]
GO:0007215	glutamate receptor signaling pathway	1.46E-6	8.93E-4	16.62	18037	39	167	6	[Slc1a1 - solute carrier family 1 (neuronal/epithelial high affinity glutamate transporter, system xag), member 1, Kalrn - kalirin, rhogef kinase, Grin1 - glutamate receptor, ionotropic, nmda1 (zeta 1), Grin2b - glutamate receptor, ionotropic, nmda2b (epsilon 2), Plp1 - proteolipid protein (myelin) 1, Gria2 - glutamate receptor, ionotropic, ampa2 (alpha 2)]
GO:0043270	positive regulation of ion transport	1.55E-6	9.11E-4	4.77	18037	317	167	14	[Wfs1 - wolfram syndrome 1 homolog (human), Arc - activity regulated cytoskeletal-associated protein, Chrm1 - cholinergic receptor, muscarinic 1, cns, Calm3 - calmodulin 3, Plp1 - proteolipid protein (myelin) 1, Thy1 - thymus cell antigen 1, theta, Cck - cholecystokinin, Gabbr1 - gamma-aminobutyric acid (gaba) b receptor, 1, Grin1 - glutamate receptor, ionotropic, nmda1 (zeta 1), Cx3cl1 - chemoki…
GO:0060078	regulation of postsynaptic membrane potential	1.65E-6	9.34E-4	12.19	18037	62	167	7	[Sez6 - seizure related gene 6, Slc17a7 - solute carrier family 17 (sodium-dependent inorganic phosphate cotransporter), member 7, Grin1 - glutamate receptor, ionotropic, nmda1 (zeta 1), Cx3cl1 - chemokine (c-x3-c motif) ligand 1, Grin2b - glutamate receptor, ionotropic, nmda2b (epsilon 2), Ppp3ca - protein phosphatase 3, catalytic subunit, alpha isoform, Gria1 - glutamate receptor, ionotropic, a…
GO:0050890	cognition	2.07E-6	1.06E-3	4.65	18037	325	167	14	[Arc - activity regulated cytoskeletal-associated protein, Brinp1 - bone morphogenic protein/retinoic acid inducible neural specific 1, Chrm1 - cholinergic receptor, muscarinic 1, cns, Gatm - glycine amidinotransferase (l-arginine:glycine amidinotransferase), Plk2 - polo-like kinase 2, Shisa7 - shisa homolog 7 (xenopus laevis), Gria1 - glutamate receptor, ionotropic, ampa1 (alpha 1), Cck - cholec…
GO:0023052	signaling	2.07E-6	1.09E-3	4.09	18037	423	167	16	[Kcnq2 - potassium voltage-gated channel, subfamily q, member 2, Chrm1 - cholinergic receptor, muscarinic 1, cns, Thy1 - thymus cell antigen 1, theta, Sv2b - synaptic vesicle glycoprotein 2 b, Gria2 - glutamate receptor, ionotropic, ampa2 (alpha 2), Gria1 - glutamate receptor, ionotropic, ampa1 (alpha 1), Pmch - pro-melanin-concentrating hormone, Slc17a7 - solute carrier family 17 (sodium-depende…
GO:0042391	regulation of membrane potential	2.27E-6	1.12E-3	4.06	18037	426	167	16	[Kcnq2 - potassium voltage-gated channel, subfamily q, member 2, Sez6 - seizure related gene 6, Hsh2d - hematopoietic sh2 domain containing, Gria1 - glutamate receptor, ionotropic, ampa1 (alpha 1), Ppp3ca - protein phosphatase 3, catalytic subunit, alpha isoform, Slc17a7 - solute carrier family 17 (sodium-dependent inorganic phosphate cotransporter), member 7, Cck - cholecystokinin, Scn2b - sodiu…
GO:0019725	cellular homeostasis	2.07E-6	1.13E-3	3.13	18037	759	167	22	[Wfs1 - wolfram syndrome 1 homolog (human), Nell2 - nel-like 2, Calm3 - calmodulin 3, Mt2 - metallothionein 2, Trf - transferrin, Gng3 - guanine nucleotide binding protein (g protein), gamma 3, Thy1 - thymus cell antigen 1, theta, Aldoa - aldolase a, fructose-bisphosphate, Slc1a3 - solute carrier family 1 (glial high affinity glutamate transporter), member 3, Ppp3ca - protein phosphatase 3, catal…
GO:1901566	organonitrogen compound biosynthetic process	2.48E-6	1.19E-3	3.00	18037	829	167	23	[Qdpr - quinoid dihydropteridine reductase, Glul - glutamate-ammonia ligase (glutamine synthetase), Gatm - glycine amidinotransferase (l-arginine:glycine amidinotransferase), Rpl11 - ribosomal protein l11, Rpl30 - ribosomal protein l30, Eef1a2 - eukaryotic translation elongation factor 1 alpha 2, Rps23 - ribosomal protein s23, Eno2 - enolase 2, gamma neuronal, Aldoc - aldolase c, fructose-bisphos…
GO:0034762	regulation of transmembrane transport	3.09E-6	1.43E-3	3.57	18037	544	167	18	[Kcnq2 - potassium voltage-gated channel, subfamily q, member 2, Arc - activity regulated cytoskeletal-associated protein, Calm3 - calmodulin 3, Rasgrf1 - ras protein-specific guanine nucleotide-releasing factor 1, Plp1 - proteolipid protein (myelin) 1, Thy1 - thymus cell antigen 1, theta, Actb - actin, beta, Slc1a2 - solute carrier family 1 (glial high affinity glutamate transporter), member 2, …
GO:0051938	L-glutamate import	3.31E-6	1.45E-3	36.00	18037	12	167	4	[Slc17a7 - solute carrier family 17 (sodium-dependent inorganic phosphate cotransporter), member 7, Slc1a1 - solute carrier family 1 (neuronal/epithelial high affinity glutamate transporter, system xag), member 1, Slc1a3 - solute carrier family 1 (glial high affinity glutamate transporter), member 3, Slc1a2 - solute carrier family 1 (glial high affinity glutamate transporter), member 2]
GO:0031344	regulation of cell projection organization	3.5E-6	1.45E-3	3.03	18037	784	167	22	[Arc - activity regulated cytoskeletal-associated protein, Sez6 - seizure related gene 6, Ermn - ermin, erm-like protein, Qk - quaking, Plk2 - polo-like kinase 2, Thy1 - thymus cell antigen 1, theta, Enc1 - ectodermal-neural cortex 1, Ppp3ca - protein phosphatase 3, catalytic subunit, alpha isoform, Nckap1 - nck-associated protein 1, Gpm6a - glycoprotein m6a, Kalrn - kalirin, rhogef kinase, Ptprs…
GO:0007611	learning or memory	3.27E-6	1.47E-3	4.83	18037	291	167	13	[Arc - activity regulated cytoskeletal-associated protein, Brinp1 - bone morphogenic protein/retinoic acid inducible neural specific 1, Gatm - glycine amidinotransferase (l-arginine:glycine amidinotransferase), Plk2 - polo-like kinase 2, Shisa7 - shisa homolog 7 (xenopus laevis), Gria1 - glutamate receptor, ionotropic, ampa1 (alpha 1), Cck - cholecystokinin, Slc17a7 - solute carrier family 17 (so…
GO:0043604	amide biosynthetic process	3.47E-6	1.47E-3	4.16	18037	389	167	15	[Rpl11 - ribosomal protein l11, Rpl30 - ribosomal protein l30, Eef1a2 - eukaryotic translation elongation factor 1 alpha 2, Rps23 - ribosomal protein s23, Slc1a2 - solute carrier family 1 (glial high affinity glutamate transporter), member 2, Rpl37 - ribosomal protein l37, Slc1a1 - solute carrier family 1 (neuronal/epithelial high affinity glutamate transporter, system xag), member 1, Ugt8a - udp…
GO:0031345	negative regulation of cell projection organization	4.44E-6	1.79E-3	5.63	18037	211	167	11	[Sez6 - seizure related gene 6, Ptprs - protein tyrosine phosphatase, receptor type, s, Prkcd - protein kinase c, delta, Mag - myelin-associated glycoprotein, Itm2c - integral membrane protein 2c, Ywhah - tyrosine 3-monooxygenase/tryptophan 5-monooxygenase activation protein, eta polypeptide, Plk2 - polo-like kinase 2, Epha4 - eph receptor a4, Grin2b - glutamate receptor, ionotropic, nmda2b (epsi…
GO:0006875	cellular metal ion homeostasis	4.59E-6	1.8E-3	3.64	18037	504	167	17	[Wfs1 - wolfram syndrome 1 homolog (human), Calm3 - calmodulin 3, Mt2 - metallothionein 2, Trf - transferrin, Gng3 - guanine nucleotide binding protein (g protein), gamma 3, Thy1 - thymus cell antigen 1, theta, Slc1a3 - solute carrier family 1 (glial high affinity glutamate transporter), member 3, Prkcb - protein kinase c, beta, Pmch - pro-melanin-concentrating hormone, Slc1a1 - solute carrier fa…
GO:0030003	cellular cation homeostasis	5.36E-6	2.05E-3	3.43	18037	566	167	18	[Wfs1 - wolfram syndrome 1 homolog (human), Calm3 - calmodulin 3, Mt2 - metallothionein 2, Trf - transferrin, Gng3 - guanine nucleotide binding protein (g protein), gamma 3, Thy1 - thymus cell antigen 1, theta, Slc1a3 - solute carrier family 1 (glial high affinity glutamate transporter), member 3, Prkcb - protein kinase c, beta, Pmch - pro-melanin-concentrating hormone, Slc1a1 - solute carrier fa…
GO:0055065	metal ion homeostasis	5.76E-6	2.15E-3	3.42	18037	569	167	18	[Wfs1 - wolfram syndrome 1 homolog (human), Slc22a17 - solute carrier family 22 (organic cation transporter), member 17, Calm3 - calmodulin 3, Mt2 - metallothionein 2, Trf - transferrin, Gng3 - guanine nucleotide binding protein (g protein), gamma 3, Thy1 - thymus cell antigen 1, theta, Slc1a3 - solute carrier family 1 (glial high affinity glutamate transporter), member 3, Prkcb - protein kinase …
GO:0031644	regulation of neurological system process	6.02E-6	2.19E-3	6.10	18037	177	167	10	[Cck - cholecystokinin, Il33 - interleukin 33, Baiap2 - brain-specific angiogenesis inhibitor 1-associated protein 2, Grin1 - glutamate receptor, ionotropic, nmda1 (zeta 1), Nptx1 - neuronal pentraxin 1, Trf - transferrin, Mag - myelin-associated glycoprotein, Stx1b - syntaxin 1b, Nptxr - neuronal pentraxin receptor, Shisa7 - shisa homolog 7 (xenopus laevis)]
GO:0048878	chemical homeostasis	6.68E-6	2.32E-3	2.67	18037	1011	167	25	[Wfs1 - wolfram syndrome 1 homolog (human), Hsh2d - hematopoietic sh2 domain containing, Slc22a17 - solute carrier family 22 (organic cation transporter), member 17, Calm3 - calmodulin 3, Trf - transferrin, Slc1a3 - solute carrier family 1 (glial high affinity glutamate transporter), member 3, Prkcb - protein kinase c, beta, Cck - cholecystokinin, Cx3cl1 - chemokine (c-x3-c motif) ligand 1, Mt1 -…
GO:0051234	establishment of localization	6.58E-6	2.34E-3	1.80	18037	3185	167	53	[Arc - activity regulated cytoskeletal-associated protein, Slc22a17 - solute carrier family 22 (organic cation transporter), member 17, Arf3 - adp-ribosylation factor 3, Mal - myelin and lymphocyte protein, t cell differentiation protein, Trf - transferrin, Gria2 - glutamate receptor, ionotropic, ampa2 (alpha 2), Slc1a3 - solute carrier family 1 (glial high affinity glutamate transporter), member…
GO:0006873	cellular ion homeostasis	7.32E-6	2.49E-3	3.36	18037	579	167	18	[Wfs1 - wolfram syndrome 1 homolog (human), Calm3 - calmodulin 3, Mt2 - metallothionein 2, Trf - transferrin, Gng3 - guanine nucleotide binding protein (g protein), gamma 3, Thy1 - thymus cell antigen 1, theta, Slc1a3 - solute carrier family 1 (glial high affinity glutamate transporter), member 3, Prkcb - protein kinase c, beta, Pmch - pro-melanin-concentrating hormone, Slc1a1 - solute carrier fa…
GO:0055080	cation homeostasis	7.75E-6	2.58E-3	3.21	18037	640	167	19	[Wfs1 - wolfram syndrome 1 homolog (human), Slc22a17 - solute carrier family 22 (organic cation transporter), member 17, Calm3 - calmodulin 3, Mt2 - metallothionein 2, Trf - transferrin, Gng3 - guanine nucleotide binding protein (g protein), gamma 3, Thy1 - thymus cell antigen 1, theta, Slc1a3 - solute carrier family 1 (glial high affinity glutamate transporter), member 3, Prkcb - protein kinase …
GO:0072657	protein localization to membrane	8.25E-6	2.69E-3	3.88	18037	418	167	15	[Nptx1 - neuronal pentraxin 1, Mal - myelin and lymphocyte protein, t cell differentiation protein, Rab40b - rab40b, member ras oncogene family, Thy1 - thymus cell antigen 1, theta, Mapk10 - mitogen-activated protein kinase 10, Shisa7 - shisa homolog 7 (xenopus laevis), Slc1a1 - solute carrier family 1 (neuronal/epithelial high affinity glutamate transporter, system xag), member 1, Kalrn - kaliri…
GO:1903539	protein localization to postsynaptic membrane	8.96E-6	2.86E-3	17.42	18037	31	167	5	[Kalrn - kalirin, rhogef kinase, Grin1 - glutamate receptor, ionotropic, nmda1 (zeta 1), Nptx1 - neuronal pentraxin 1, Nptxr - neuronal pentraxin receptor, Mapk10 - mitogen-activated protein kinase 10]
GO:0120035	regulation of plasma membrane bounded cell projection organization	1.01E-5	2.98E-3	2.93	18037	775	167	21	[Arc - activity regulated cytoskeletal-associated protein, Sez6 - seizure related gene 6, Qk - quaking, Plk2 - polo-like kinase 2, Thy1 - thymus cell antigen 1, theta, Enc1 - ectodermal-neural cortex 1, Ppp3ca - protein phosphatase 3, catalytic subunit, alpha isoform, Nckap1 - nck-associated protein 1, Gpm6a - glycoprotein m6a, Kalrn - kalirin, rhogef kinase, Ptprs - protein tyrosine phosphatase,…
GO:0055082	cellular chemical homeostasis	9.86E-6	3.02E-3	3.15	18037	651	167	19	[Wfs1 - wolfram syndrome 1 homolog (human), Calm3 - calmodulin 3, Mt2 - metallothionein 2, Trf - transferrin, Gng3 - guanine nucleotide binding protein (g protein), gamma 3, Thy1 - thymus cell antigen 1, theta, Slc1a3 - solute carrier family 1 (glial high affinity glutamate transporter), member 3, Ppp3ca - protein phosphatase 3, catalytic subunit, alpha isoform, Prkcb - protein kinase c, beta, Pm…
GO:0098771	inorganic ion homeostasis	1.01E-5	3.02E-3	3.15	18037	652	167	19	[Wfs1 - wolfram syndrome 1 homolog (human), Slc22a17 - solute carrier family 22 (organic cation transporter), member 17, Calm3 - calmodulin 3, Mt2 - metallothionein 2, Trf - transferrin, Gng3 - guanine nucleotide binding protein (g protein), gamma 3, Thy1 - thymus cell antigen 1, theta, Slc1a3 - solute carrier family 1 (glial high affinity glutamate transporter), member 3, Prkcb - protein kinase …
GO:0032879	regulation of localization	1.04E-5	3.02E-3	1.88	18037	2639	167	46	[Kcnq2 - potassium voltage-gated channel, subfamily q, member 2, Wfs1 - wolfram syndrome 1 homolog (human), Arc - activity regulated cytoskeletal-associated protein, Calm3 - calmodulin 3, Sparc - secreted acidic cysteine rich glycoprotein, Glul - glutamate-ammonia ligase (glutamine synthetase), Trf - transferrin, Mmd - monocyte to macrophage differentiation-associated, Rasgrf1 - ras protein-speci…
GO:0065009	regulation of molecular function	9.84E-6	3.07E-3	1.95	18037	2386	167	43	[Wfs1 - wolfram syndrome 1 homolog (human), Arc - activity regulated cytoskeletal-associated protein, Calm3 - calmodulin 3, Trf - transferrin, Mmd - monocyte to macrophage differentiation-associated, Rasgrf1 - ras protein-specific guanine nucleotide-releasing factor 1, Eef1a2 - eukaryotic translation elongation factor 1 alpha 2, Plk2 - polo-like kinase 2, Cst3 - cystatin c, Dusp5 - dual specifici…
GO:0051960	regulation of nervous system development	1.18E-5	3.22E-3	2.58	18037	1045	167	25	[Arc - activity regulated cytoskeletal-associated protein, Brinp1 - bone morphogenic protein/retinoic acid inducible neural specific 1, Qk - quaking, Ywhaz - tyrosine 3-monooxygenase/tryptophan 5-monooxygenase activation protein, zeta polypeptide, Trf - transferrin, Mmd - monocyte to macrophage differentiation-associated, Plk2 - polo-like kinase 2, Enc1 - ectodermal-neural cortex 1, Ptprs - prote…
GO:0010646	regulation of cell communication	1.18E-5	3.27E-3	1.79	18037	3075	167	51	[Arc - activity regulated cytoskeletal-associated protein, Wfs1 - wolfram syndrome 1 homolog (human), Calm3 - calmodulin 3, Mal - myelin and lymphocyte protein, t cell differentiation protein, Trf - transferrin, Rasgrf1 - ras protein-specific guanine nucleotide-releasing factor 1, Dusp5 - dual specificity phosphatase 5, Pfkl - phosphofructokinase, liver, b-type, Gria2 - glutamate receptor, ionotr…
GO:0050773	regulation of dendrite development	1.18E-5	3.33E-3	5.65	18037	191	167	10	[Sez6 - seizure related gene 6, Arc - activity regulated cytoskeletal-associated protein, Kalrn - kalirin, rhogef kinase, Ptprs - protein tyrosine phosphatase, receptor type, s, Baiap2 - brain-specific angiogenesis inhibitor 1-associated protein 2, Grin1 - glutamate receptor, ionotropic, nmda1 (zeta 1), Ywhah - tyrosine 3-monooxygenase/tryptophan 5-monooxygenase activation protein, eta polypeptid…
GO:0023051	regulation of signaling	1.34E-5	3.59E-3	1.78	18037	3089	167	51	[Arc - activity regulated cytoskeletal-associated protein, Wfs1 - wolfram syndrome 1 homolog (human), Calm3 - calmodulin 3, Mal - myelin and lymphocyte protein, t cell differentiation protein, Trf - transferrin, Rasgrf1 - ras protein-specific guanine nucleotide-releasing factor 1, Dusp5 - dual specificity phosphatase 5, Pfkl - phosphofructokinase, liver, b-type, Gria2 - glutamate receptor, ionotr…
GO:0051050	positive regulation of transport	1.57E-5	0.004	2.68	18037	928	167	23	[Wfs1 - wolfram syndrome 1 homolog (human), Arc - activity regulated cytoskeletal-associated protein, Nell2 - nel-like 2, Chrm1 - cholinergic receptor, muscarinic 1, cns, Calm3 - calmodulin 3, Glul - glutamate-ammonia ligase (glutamine synthetase), Trf - transferrin, Plp1 - proteolipid protein (myelin) 1, Thy1 - thymus cell antigen 1, theta, Slc1a2 - solute carrier family 1 (glial high affinity g…
GO:0071314	cellular response to cocaine	1.53E-5	4.03E-3	54.00	18037	6	167	3	[Slc1a1 - solute carrier family 1 (neuronal/epithelial high affinity glutamate transporter, system xag), member 1, Slc1a3 - solute carrier family 1 (glial high affinity glutamate transporter), member 3, Slc1a2 - solute carrier family 1 (glial high affinity glutamate transporter), member 2]
GO:0042592	homeostatic process	1.56E-5	4.06E-3	2.29	18037	1417	167	30	[Wfs1 - wolfram syndrome 1 homolog (human), Hsh2d - hematopoietic sh2 domain containing, Slc22a17 - solute carrier family 22 (organic cation transporter), member 17, Calm3 - calmodulin 3, Trf - transferrin, Slc1a3 - solute carrier family 1 (glial high affinity glutamate transporter), member 3, Prkcb - protein kinase c, beta, Cck - cholecystokinin, Cx3cl1 - chemokine (c-x3-c motif) ligand 1, Mt1 -…
GO:0043043	peptide biosynthetic process	1.64E-5	4.12E-3	4.48	18037	289	167	12	[Rpl37 - ribosomal protein l37, Slc1a1 - solute carrier family 1 (neuronal/epithelial high affinity glutamate transporter, system xag), member 1, Rpl41 - ribosomal protein l41, Rpl11 - ribosomal protein l11, Rpl30 - ribosomal protein l30, Rpl12 - ribosomal protein l12, Eef1a2 - eukaryotic translation elongation factor 1 alpha 2, Rps23 - ribosomal protein s23, Rpl13 - ribosomal protein l13, Rps12 …
GO:0006810	transport	1.73E-5	4.28E-3	1.78	18037	3031	167	50	[Arc - activity regulated cytoskeletal-associated protein, Slc22a17 - solute carrier family 22 (organic cation transporter), member 17, Arf3 - adp-ribosylation factor 3, Trf - transferrin, Slc1a3 - solute carrier family 1 (glial high affinity glutamate transporter), member 3, Gria2 - glutamate receptor, ionotropic, ampa2 (alpha 2), Slc1a2 - solute carrier family 1 (glial high affinity glutamate t…
GO:0071840	cellular component organization or biogenesis	1.81E-5	4.41E-3	1.58	18037	4570	167	67	[Arc - activity regulated cytoskeletal-associated protein, Cldn11 - claudin 11, Ermn - ermin, erm-like protein, Trf - transferrin, Rasgrf1 - ras protein-specific guanine nucleotide-releasing factor 1, Gria2 - glutamate receptor, ionotropic, ampa2 (alpha 2), Slc1a3 - solute carrier family 1 (glial high affinity glutamate transporter), member 3, Slc1a2 - solute carrier family 1 (glial high affinity…
GO:2000171	negative regulation of dendrite development	1.92E-5	4.51E-3	15.00	18037	36	167	5	[Sez6 - seizure related gene 6, Ptprs - protein tyrosine phosphatase, receptor type, s, Ywhah - tyrosine 3-monooxygenase/tryptophan 5-monooxygenase activation protein, eta polypeptide, Plk2 - polo-like kinase 2, Ppp3ca - protein phosphatase 3, catalytic subunit, alpha isoform]
GO:1905244	regulation of modification of synaptic structure	1.96E-5	4.55E-3	24.00	18037	18	167	4	[Kalrn - kalirin, rhogef kinase, Baiap2 - brain-specific angiogenesis inhibitor 1-associated protein 2, Camkv - cam kinase-like vesicle-associated, Epha4 - eph receptor a4]
GO:0016043	cellular component organization	2.06E-5	4.57E-3	1.59	18037	4493	167	66	[Arc - activity regulated cytoskeletal-associated protein, Cldn11 - claudin 11, Ermn - ermin, erm-like protein, Trf - transferrin, Rasgrf1 - ras protein-specific guanine nucleotide-releasing factor 1, Gria2 - glutamate receptor, ionotropic, ampa2 (alpha 2), Slc1a3 - solute carrier family 1 (glial high affinity glutamate transporter), member 3, Slc1a2 - solute carrier family 1 (glial high affinity…
GO:0043090	amino acid import	1.92E-5	4.58E-3	15.00	18037	36	167	5	[Slc17a7 - solute carrier family 17 (sodium-dependent inorganic phosphate cotransporter), member 7, Slc1a1 - solute carrier family 1 (neuronal/epithelial high affinity glutamate transporter, system xag), member 1, Prkcd - protein kinase c, delta, Slc1a3 - solute carrier family 1 (glial high affinity glutamate transporter), member 3, Slc1a2 - solute carrier family 1 (glial high affinity glutamate …
GO:0099003	vesicle-mediated transport in synapse	2.02E-5	4.62E-3	6.97	18037	124	167	8	[Sptbn2 - spectrin beta, non-erythrocytic 2, Sncb - synuclein, beta, Kif5a - kinesin family member 5a, Dnm1 - dynamin 1, Cadps2 - ca2+-dependent activator protein for secretion 2, Stx1b - syntaxin 1b, Actb - actin, beta, Mapk10 - mitogen-activated protein kinase 10]
GO:0010647	positive regulation of cell communication	2.05E-5	4.62E-3	2.14	18037	1662	167	33	[Arc - activity regulated cytoskeletal-associated protein, Calm3 - calmodulin 3, Glul - glutamate-ammonia ligase (glutamine synthetase), Mal - myelin and lymphocyte protein, t cell differentiation protein, Trf - transferrin, Rasgrf1 - ras protein-specific guanine nucleotide-releasing factor 1, Plk2 - polo-like kinase 2, Shisa7 - shisa homolog 7 (xenopus laevis), Slc1a3 - solute carrier family 1 (…
GO:0023056	positive regulation of signaling	2.26E-5	4.94E-3	2.13	18037	1670	167	33	[Arc - activity regulated cytoskeletal-associated protein, Calm3 - calmodulin 3, Glul - glutamate-ammonia ligase (glutamine synthetase), Mal - myelin and lymphocyte protein, t cell differentiation protein, Trf - transferrin, Rasgrf1 - ras protein-specific guanine nucleotide-releasing factor 1, Plk2 - polo-like kinase 2, Shisa7 - shisa homolog 7 (xenopus laevis), Slc1a3 - solute carrier family 1 (…
GO:0099072	regulation of postsynaptic membrane neurotransmitter receptor levels	2.31E-5	4.97E-3	10.45	18037	62	167	6	[Kalrn - kalirin, rhogef kinase, Nptx1 - neuronal pentraxin 1, Dnm1 - dynamin 1, Stx1b - syntaxin 1b, Nptxr - neuronal pentraxin receptor, Mapk10 - mitogen-activated protein kinase 10]
GO:0051128	regulation of cellular component organization	2.39E-5	5.08E-3	1.86	18037	2556	167	44	[Arc - activity regulated cytoskeletal-associated protein, Ermn - ermin, erm-like protein, Qk - quaking, Sparc - secreted acidic cysteine rich glycoprotein, Ywhaz - tyrosine 3-monooxygenase/tryptophan 5-monooxygenase activation protein, zeta polypeptide, Trf - transferrin, Camkv - cam kinase-like vesicle-associated, Plk2 - polo-like kinase 2, Myl12b - myosin, light chain 12b, regulatory, Eno2 - e…
GO:0060079	excitatory postsynaptic potential	2.51E-5	5.27E-3	14.21	18037	38	167	5	[Sez6 - seizure related gene 6, Slc17a7 - solute carrier family 17 (sodium-dependent inorganic phosphate cotransporter), member 7, Grin1 - glutamate receptor, ionotropic, nmda1 (zeta 1), Grin2b - glutamate receptor, ionotropic, nmda2b (epsilon 2), Ppp3ca - protein phosphatase 3, catalytic subunit, alpha isoform]
GO:0045664	regulation of neuron differentiation	2.59E-5	5.36E-3	2.84	18037	761	167	20	[Sez6 - seizure related gene 6, Arc - activity regulated cytoskeletal-associated protein, Brinp1 - bone morphogenic protein/retinoic acid inducible neural specific 1, Qk - quaking, Bcl11b - b cell leukemia/lymphoma 11b, Mmd - monocyte to macrophage differentiation-associated, Plk2 - polo-like kinase 2, Thy1 - thymus cell antigen 1, theta, Enc1 - ectodermal-neural cortex 1, Ppp3ca - protein phosph…
GO:0044057	regulation of system process	2.76E-5	5.63E-3	3.17	18037	579	167	17	[Nptx1 - neuronal pentraxin 1, Trf - transferrin, Dusp5 - dual specificity phosphatase 5, Shisa7 - shisa homolog 7 (xenopus laevis), Ppp3ca - protein phosphatase 3, catalytic subunit, alpha isoform, Cck - cholecystokinin, Pmch - pro-melanin-concentrating hormone, Scn2b - sodium channel, voltage-gated, type ii, beta, Slc1a1 - solute carrier family 1 (neuronal/epithelial high affinity glutamate tra…
GO:0099601	regulation of neurotransmitter receptor activity	3.03E-5	6.1E-3	9.97	18037	65	167	6	[Arc - activity regulated cytoskeletal-associated protein, Nptx1 - neuronal pentraxin 1, Rasgrf1 - ras protein-specific guanine nucleotide-releasing factor 1, Nptxr - neuronal pentraxin receptor, Prrt1 - proline-rich transmembrane protein 1, Shisa7 - shisa homolog 7 (xenopus laevis)]
GO:0010977	negative regulation of neuron projection development	3.9E-5	7.76E-3	5.52	18037	176	167	9	[Sez6 - seizure related gene 6, Ptprs - protein tyrosine phosphatase, receptor type, s, Mag - myelin-associated glycoprotein, Ywhah - tyrosine 3-monooxygenase/tryptophan 5-monooxygenase activation protein, eta polypeptide, Itm2c - integral membrane protein 2c, Plk2 - polo-like kinase 2, Epha4 - eph receptor a4, Thy1 - thymus cell antigen 1, theta, Ppp3ca - protein phosphatase 3, catalytic subunit…
GO:0006811	ion transport	4.17E-5	8.19E-3	2.45	18037	1057	167	24	[Kcnq2 - potassium voltage-gated channel, subfamily q, member 2, Slc22a17 - solute carrier family 22 (organic cation transporter), member 17, Pllp - plasma membrane proteolipid, Ywhaz - tyrosine 3-monooxygenase/tryptophan 5-monooxygenase activation protein, zeta polypeptide, Trf - transferrin, Slc1a3 - solute carrier family 1 (glial high affinity glutamate transporter), member 3, Gria2 - glutamat…
GO:0046394	carboxylic acid biosynthetic process	4.44E-5	8.48E-3	4.40	18037	270	167	11	[Scd2 - stearoyl-coenzyme a desaturase 2, Qk - quaking, Glul - glutamate-ammonia ligase (glutamine synthetase), Gatm - glycine amidinotransferase (l-arginine:glycine amidinotransferase), Eno2 - enolase 2, gamma neuronal, Fa2h - fatty acid 2-hydroxylase, Plp1 - proteolipid protein (myelin) 1, Aldoc - aldolase c, fructose-bisphosphate, Slc1a3 - solute carrier family 1 (glial high affinity glutamate…
GO:0072503	cellular divalent inorganic cation homeostasis	4.38E-5	8.49E-3	3.55	18037	426	167	14	[Wfs1 - wolfram syndrome 1 homolog (human), Calm3 - calmodulin 3, Mt2 - metallothionein 2, Gng3 - guanine nucleotide binding protein (g protein), gamma 3, Thy1 - thymus cell antigen 1, theta, Prkcb - protein kinase c, beta, Pmch - pro-melanin-concentrating hormone, Slc1a1 - solute carrier family 1 (neuronal/epithelial high affinity glutamate transporter, system xag), member 1, Grin1 - glutamate r…
GO:0016053	organic acid biosynthetic process	4.59E-5	8.66E-3	4.38	18037	271	167	11	[Scd2 - stearoyl-coenzyme a desaturase 2, Qk - quaking, Glul - glutamate-ammonia ligase (glutamine synthetase), Gatm - glycine amidinotransferase (l-arginine:glycine amidinotransferase), Eno2 - enolase 2, gamma neuronal, Fa2h - fatty acid 2-hydroxylase, Plp1 - proteolipid protein (myelin) 1, Aldoc - aldolase c, fructose-bisphosphate, Slc1a3 - solute carrier family 1 (glial high affinity glutamate…
GO:0010975	regulation of neuron projection development	4.88E-5	9.11E-3	3.03	18037	606	167	17	[Sez6 - seizure related gene 6, Arc - activity regulated cytoskeletal-associated protein, Qk - quaking, Plk2 - polo-like kinase 2, Thy1 - thymus cell antigen 1, theta, Enc1 - ectodermal-neural cortex 1, Ppp3ca - protein phosphatase 3, catalytic subunit, alpha isoform, Ptprs - protein tyrosine phosphatase, receptor type, s, Kalrn - kalirin, rhogef kinase, Grin1 - glutamate receptor, ionotropic, nm…
GO:0097120	receptor localization to synapse	5.2E-5	9.36E-3	12.27	18037	44	167	5	[Kalrn - kalirin, rhogef kinase, Nptx1 - neuronal pentraxin 1, Kif5a - kinesin family member 5a, Nptxr - neuronal pentraxin receptor, Mapk10 - mitogen-activated protein kinase 10]
GO:0006836	neurotransmitter transport	5.09E-5	9.38E-3	6.13	18037	141	167	8	[Slc17a7 - solute carrier family 17 (sodium-dependent inorganic phosphate cotransporter), member 7, Slc1a1 - solute carrier family 1 (neuronal/epithelial high affinity glutamate transporter, system xag), member 1, Ywhaz - tyrosine 3-monooxygenase/tryptophan 5-monooxygenase activation protein, zeta polypeptide, Syn1 - synapsin i, Stx1b - syntaxin 1b, Sv2b - synaptic vesicle glycoprotein 2 b, Slc1a…
GO:0050767	regulation of neurogenesis	5.16E-5	9.41E-3	2.55	18037	933	167	22	[Arc - activity regulated cytoskeletal-associated protein, Sez6 - seizure related gene 6, Brinp1 - bone morphogenic protein/retinoic acid inducible neural specific 1, Qk - quaking, Bcl11b - b cell leukemia/lymphoma 11b, Mmd - monocyte to macrophage differentiation-associated, Trf - transferrin, Plk2 - polo-like kinase 2, Thy1 - thymus cell antigen 1, theta, Enc1 - ectodermal-neural cortex 1, Ppp3…
GO:0015740	C4-dicarboxylate transport	6.52E-5	1.11E-2	18.00	18037	24	167	4	[Slc1a1 - solute carrier family 1 (neuronal/epithelial high affinity glutamate transporter, system xag), member 1, Prkcd - protein kinase c, delta, Slc1a3 - solute carrier family 1 (glial high affinity glutamate transporter), member 3, Slc1a2 - solute carrier family 1 (glial high affinity glutamate transporter), member 2]
GO:0072330	monocarboxylic acid biosynthetic process	6.26E-5	1.11E-2	5.20	18037	187	167	9	[Scd2 - stearoyl-coenzyme a desaturase 2, Qk - quaking, Eno2 - enolase 2, gamma neuronal, Fa2h - fatty acid 2-hydroxylase, Plp1 - proteolipid protein (myelin) 1, Aldoc - aldolase c, fructose-bisphosphate, Aldoa - aldolase a, fructose-bisphosphate, Pfkl - phosphofructokinase, liver, b-type, Slc1a3 - solute carrier family 1 (glial high affinity glutamate transporter), member 3]
GO:0016310	phosphorylation	6.44E-5	1.11E-2	2.58	18037	879	167	21	[Mbp - myelin basic protein, Ywhaz - tyrosine 3-monooxygenase/tryptophan 5-monooxygenase activation protein, zeta polypeptide, Trf - transferrin, Camkv - cam kinase-like vesicle-associated, Plk2 - polo-like kinase 2, Mast3 - microtubule associated serine/threonine kinase 3, Eno2 - enolase 2, gamma neuronal, Thy1 - thymus cell antigen 1, theta, Aldoc - aldolase c, fructose-bisphosphate, Pfkl - pho…
GO:0007268	chemical synaptic transmission	6.43E-5	1.12E-2	4.64	18037	233	167	10	[Slc17a7 - solute carrier family 17 (sodium-dependent inorganic phosphate cotransporter), member 7, Pmch - pro-melanin-concentrating hormone, Chrm1 - cholinergic receptor, muscarinic 1, cns, Sncb - synuclein, beta, Grin1 - glutamate receptor, ionotropic, nmda1 (zeta 1), Dnm1 - dynamin 1, Grin2b - glutamate receptor, ionotropic, nmda2b (epsilon 2), Sv2b - synaptic vesicle glycoprotein 2 b, Gria2 -…
GO:0098916	anterograde trans-synaptic signaling	6.43E-5	1.13E-2	4.64	18037	233	167	10	[Slc17a7 - solute carrier family 17 (sodium-dependent inorganic phosphate cotransporter), member 7, Pmch - pro-melanin-concentrating hormone, Chrm1 - cholinergic receptor, muscarinic 1, cns, Sncb - synuclein, beta, Grin1 - glutamate receptor, ionotropic, nmda1 (zeta 1), Dnm1 - dynamin 1, Grin2b - glutamate receptor, ionotropic, nmda2b (epsilon 2), Sv2b - synaptic vesicle glycoprotein 2 b, Gria2 -…
GO:1990778	protein localization to cell periphery	7.41E-5	1.25E-2	4.56	18037	237	167	10	[Slc1a1 - solute carrier family 1 (neuronal/epithelial high affinity glutamate transporter, system xag), member 1, Kalrn - kalirin, rhogef kinase, Grin1 - glutamate receptor, ionotropic, nmda1 (zeta 1), Nptx1 - neuronal pentraxin 1, Mal - myelin and lymphocyte protein, t cell differentiation protein, Rab40b - rab40b, member ras oncogene family, Pip5k1a - phosphatidylinositol-4-phosphate 5-kinase,…
GO:0072507	divalent inorganic cation homeostasis	7.89E-5	1.31E-2	3.36	18037	450	167	14	[Wfs1 - wolfram syndrome 1 homolog (human), Calm3 - calmodulin 3, Mt2 - metallothionein 2, Gng3 - guanine nucleotide binding protein (g protein), gamma 3, Thy1 - thymus cell antigen 1, theta, Prkcb - protein kinase c, beta, Pmch - pro-melanin-concentrating hormone, Slc1a1 - solute carrier family 1 (neuronal/epithelial high affinity glutamate transporter, system xag), member 1, Grin1 - glutamate r…
GO:0030388	fructose 1,6-bisphosphate metabolic process	8.92E-5	1.47E-2	32.40	18037	10	167	3	[Aldoc - aldolase c, fructose-bisphosphate, Aldoa - aldolase a, fructose-bisphosphate, Pfkl - phosphofructokinase, liver, b-type]
GO:0048814	regulation of dendrite morphogenesis	9.22E-5	1.49E-2	6.63	18037	114	167	7	[Arc - activity regulated cytoskeletal-associated protein, Kalrn - kalirin, rhogef kinase, Baiap2 - brain-specific angiogenesis inhibitor 1-associated protein 2, Grin1 - glutamate receptor, ionotropic, nmda1 (zeta 1), Ywhah - tyrosine 3-monooxygenase/tryptophan 5-monooxygenase activation protein, eta polypeptide, Epha4 - eph receptor a4, Ppp3ca - protein phosphatase 3, catalytic subunit, alpha is…
GO:1904062	regulation of cation transmembrane transport	9.16E-5	1.49E-2	3.76	18037	345	167	12	[Arc - activity regulated cytoskeletal-associated protein, Scn2b - sodium channel, voltage-gated, type ii, beta, Calm3 - calmodulin 3, Cx3cl1 - chemokine (c-x3-c motif) ligand 1, Rasgrf1 - ras protein-specific guanine nucleotide-releasing factor 1, Kcnip2 - kv channel-interacting protein 2, Ywhah - tyrosine 3-monooxygenase/tryptophan 5-monooxygenase activation protein, eta polypeptide, Plp1 - pro…
GO:0044093	positive regulation of molecular function	9.53E-5	1.52E-2	2.15	18037	1409	167	28	[Arc - activity regulated cytoskeletal-associated protein, Calm3 - calmodulin 3, Trf - transferrin, Mmd - monocyte to macrophage differentiation-associated, Rasgrf1 - ras protein-specific guanine nucleotide-releasing factor 1, Eef1a2 - eukaryotic translation elongation factor 1 alpha 2, Plk2 - polo-like kinase 2, Prkcb - protein kinase c, beta, Cck - cholecystokinin, Cyfip2 - cytoplasmic fmr1 int…
GO:0030001	metal ion transport	1.02E-4	1.6E-2	3.12	18037	520	167	15	[Kcnq2 - potassium voltage-gated channel, subfamily q, member 2, Trf - transferrin, Slc1a3 - solute carrier family 1 (glial high affinity glutamate transporter), member 3, Ppp3ca - protein phosphatase 3, catalytic subunit, alpha isoform, Prkcb - protein kinase c, beta, Slc17a7 - solute carrier family 17 (sodium-dependent inorganic phosphate cotransporter), member 7, Scn2b - sodium channel, voltag…
GO:0022603	regulation of anatomical structure morphogenesis	1.02E-4	1.6E-2	2.37	18037	1048	167	23	[Arc - activity regulated cytoskeletal-associated protein, Ermn - ermin, erm-like protein, Mbp - myelin basic protein, Sparc - secreted acidic cysteine rich glycoprotein, Glul - glutamate-ammonia ligase (glutamine synthetase), Plk2 - polo-like kinase 2, Epn1 - epsin 1, Myl12b - myosin, light chain 12b, regulatory, Thy1 - thymus cell antigen 1, theta, Aldoa - aldolase a, fructose-bisphosphate, Ppp…
GO:0022604	regulation of cell morphogenesis	1.11E-4	1.69E-2	3.09	18037	524	167	15	[Arc - activity regulated cytoskeletal-associated protein, Ermn - ermin, erm-like protein, Sparc - secreted acidic cysteine rich glycoprotein, Myl12b - myosin, light chain 12b, regulatory, Thy1 - thymus cell antigen 1, theta, Aldoa - aldolase a, fructose-bisphosphate, Ppp3ca - protein phosphatase 3, catalytic subunit, alpha isoform, Ptprs - protein tyrosine phosphatase, receptor type, s, Kalrn - …
GO:0009987	cellular process	1.1E-4	1.7E-2	1.19	18037	12225	167	135	[Arc - activity regulated cytoskeletal-associated protein, Ermn - ermin, erm-like protein, Lypla2 - lysophospholipase 2, Calm3 - calmodulin 3, Gatm - glycine amidinotransferase (l-arginine:glycine amidinotransferase), Mal - myelin and lymphocyte protein, t cell differentiation protein, Josd2 - josephin domain containing 2, Pfkl - phosphofructokinase, liver, b-type, Slc1a3 - solute carrier family …
GO:0031646	positive regulation of neurological system process	1.13E-4	1.71E-2	7.90	18037	82	167	6	[Cck - cholecystokinin, Baiap2 - brain-specific angiogenesis inhibitor 1-associated protein 2, Grin1 - glutamate receptor, ionotropic, nmda1 (zeta 1), Trf - transferrin, Mag - myelin-associated glycoprotein, Stx1b - syntaxin 1b]
GO:0098712	L-glutamate import across plasma membrane	1.22E-4	1.83E-2	29.46	18037	11	167	3	[Slc1a1 - solute carrier family 1 (neuronal/epithelial high affinity glutamate transporter, system xag), member 1, Slc1a3 - solute carrier family 1 (glial high affinity glutamate transporter), member 3, Slc1a2 - solute carrier family 1 (glial high affinity glutamate transporter), member 2]
GO:0099537	trans-synaptic signaling	1.27E-4	1.89E-2	4.27	18037	253	167	10	[Slc17a7 - solute carrier family 17 (sodium-dependent inorganic phosphate cotransporter), member 7, Pmch - pro-melanin-concentrating hormone, Chrm1 - cholinergic receptor, muscarinic 1, cns, Sncb - synuclein, beta, Grin1 - glutamate receptor, ionotropic, nmda1 (zeta 1), Dnm1 - dynamin 1, Grin2b - glutamate receptor, ionotropic, nmda2b (epsilon 2), Sv2b - synaptic vesicle glycoprotein 2 b, Gria2 -…
GO:0007267	cell-cell signaling	1.4E-4	2.06E-2	3.59	18037	361	167	12	[Slc17a7 - solute carrier family 17 (sodium-dependent inorganic phosphate cotransporter), member 7, Pmch - pro-melanin-concentrating hormone, Chrm1 - cholinergic receptor, muscarinic 1, cns, Sncb - synuclein, beta, Grin1 - glutamate receptor, ionotropic, nmda1 (zeta 1), Cx3cl1 - chemokine (c-x3-c motif) ligand 1, Dnm1 - dynamin 1, Grin2b - glutamate receptor, ionotropic, nmda2b (epsilon 2), Thy1 …
GO:0006812	cation transport	1.46E-4	2.12E-2	2.77	18037	663	167	17	[Kcnq2 - potassium voltage-gated channel, subfamily q, member 2, Ywhaz - tyrosine 3-monooxygenase/tryptophan 5-monooxygenase activation protein, zeta polypeptide, Trf - transferrin, Atp6v1g2 - atpase, h+ transporting, lysosomal v1 subunit g2, Slc1a3 - solute carrier family 1 (glial high affinity glutamate transporter), member 3, Ppp3ca - protein phosphatase 3, catalytic subunit, alpha isoform, Pr…
GO:0099536	synaptic signaling	1.49E-4	2.15E-2	4.19	18037	258	167	10	[Slc17a7 - solute carrier family 17 (sodium-dependent inorganic phosphate cotransporter), member 7, Pmch - pro-melanin-concentrating hormone, Chrm1 - cholinergic receptor, muscarinic 1, cns, Sncb - synuclein, beta, Grin1 - glutamate receptor, ionotropic, nmda1 (zeta 1), Dnm1 - dynamin 1, Grin2b - glutamate receptor, ionotropic, nmda2b (epsilon 2), Sv2b - synaptic vesicle glycoprotein 2 b, Gria2 -…
GO:0031175	neuron projection development	1.56E-4	2.23E-2	3.82	18037	311	167	11	[Cyfip2 - cytoplasmic fmr1 interacting protein 2, Gpm6a - glycoprotein m6a, Baiap2 - brain-specific angiogenesis inhibitor 1-associated protein 2, Rasgrf1 - ras protein-specific guanine nucleotide-releasing factor 1, Mag - myelin-associated glycoprotein, Epha4 - eph receptor a4, Wasf1 - was protein family, member 1, Plp1 - proteolipid protein (myelin) 1, Tspan2 - tetraspanin 2, Nptxr - neuronal p…
GO:0050794	regulation of cellular process	1.66E-4	2.36E-2	1.26	18037	9583	167	112	[Arc - activity regulated cytoskeletal-associated protein, Ermn - ermin, erm-like protein, Camta2 - calmodulin binding transcription activator 2, Calm3 - calmodulin 3, Mmd - monocyte to macrophage differentiation-associated, Mal - myelin and lymphocyte protein, t cell differentiation protein, Pfkl - phosphofructokinase, liver, b-type, Slc1a3 - solute carrier family 1 (glial high affinity glutamat…
GO:0006835	dicarboxylic acid transport	1.82E-4	2.55E-2	9.47	18037	57	167	5	[Slc17a7 - solute carrier family 17 (sodium-dependent inorganic phosphate cotransporter), member 7, Slc1a1 - solute carrier family 1 (neuronal/epithelial high affinity glutamate transporter, system xag), member 1, Prkcd - protein kinase c, delta, Slc1a3 - solute carrier family 1 (glial high affinity glutamate transporter), member 3, Slc1a2 - solute carrier family 1 (glial high affinity glutamate …
GO:0014015	positive regulation of gliogenesis	1.89E-4	2.62E-2	7.20	18037	90	167	6	[Qk - quaking, Il33 - interleukin 33, Grin1 - glutamate receptor, ionotropic, nmda1 (zeta 1), Cx3cl1 - chemokine (c-x3-c motif) ligand 1, Trf - transferrin, Mag - myelin-associated glycoprotein]
GO:0050789	regulation of biological process	1.9E-4	2.63E-2	1.24	18037	10176	167	117	[Arc - activity regulated cytoskeletal-associated protein, Ermn - ermin, erm-like protein, Camta2 - calmodulin binding transcription activator 2, Calm3 - calmodulin 3, Gatm - glycine amidinotransferase (l-arginine:glycine amidinotransferase), Mmd - monocyte to macrophage differentiation-associated, Mal - myelin and lymphocyte protein, t cell differentiation protein, Pfkl - phosphofructokinase, li…
GO:0120039	plasma membrane bounded cell projection morphogenesis	2.09E-4	2.76E-2	4.02	18037	269	167	10	[Nckap1 - nck-associated protein 1, Cck - cholecystokinin, Gpm6a - glycoprotein m6a, Kalrn - kalirin, rhogef kinase, Ugt8a - udp galactosyltransferase 8a, Bcl11b - b cell leukemia/lymphoma 11b, Nptx1 - neuronal pentraxin 1, Epha4 - eph receptor a4, Wasf1 - was protein family, member 1, Actb - actin, beta]
GO:0032409	regulation of transporter activity	2.09E-4	2.78E-2	4.02	18037	269	167	10	[Arc - activity regulated cytoskeletal-associated protein, Scn2b - sodium channel, voltage-gated, type ii, beta, Calm3 - calmodulin 3, Prkcd - protein kinase c, delta, Rasgrf1 - ras protein-specific guanine nucleotide-releasing factor 1, Ywhah - tyrosine 3-monooxygenase/tryptophan 5-monooxygenase activation protein, eta polypeptide, Fkbp1a - fk506 binding protein 1a, Prrt1 - proline-rich transmem…
GO:0099159	regulation of modification of postsynaptic structure	2.08E-4	2.8E-2	24.92	18037	13	167	3	[Kalrn - kalirin, rhogef kinase, Baiap2 - brain-specific angiogenesis inhibitor 1-associated protein 2, Camkv - cam kinase-like vesicle-associated]
GO:0089718	amino acid import across plasma membrane	2.08E-4	2.82E-2	13.50	18037	32	167	4	[Slc1a1 - solute carrier family 1 (neuronal/epithelial high affinity glutamate transporter, system xag), member 1, Prkcd - protein kinase c, delta, Slc1a3 - solute carrier family 1 (glial high affinity glutamate transporter), member 3, Slc1a2 - solute carrier family 1 (glial high affinity glutamate transporter), member 2]
GO:0071242	cellular response to ammonium ion	2.08E-4	2.84E-2	13.50	18037	32	167	4	[Slc1a1 - solute carrier family 1 (neuronal/epithelial high affinity glutamate transporter, system xag), member 1, Slc1a3 - solute carrier family 1 (glial high affinity glutamate transporter), member 3, Slc1a2 - solute carrier family 1 (glial high affinity glutamate transporter), member 2, Gria1 - glutamate receptor, ionotropic, ampa1 (alpha 1)]
GO:0043524	negative regulation of neuron apoptotic process	2.29E-4	2.99E-2	4.94	18037	175	167	8	[Wfs1 - wolfram syndrome 1 homolog (human), Slc1a1 - solute carrier family 1 (neuronal/epithelial high affinity glutamate transporter, system xag), member 1, Sncb - synuclein, beta, Grin1 - glutamate receptor, ionotropic, nmda1 (zeta 1), Cx3cl1 - chemokine (c-x3-c motif) ligand 1, Mag - myelin-associated glycoprotein, Mt1 - metallothionein 1, Hsph1 - heat shock 105kda/110kda protein 1]
GO:0006412	translation	2.35E-4	3.05E-2	3.96	18037	273	167	10	[Rpl37 - ribosomal protein l37, Rpl41 - ribosomal protein l41, Rpl11 - ribosomal protein l11, Rpl30 - ribosomal protein l30, Rpl12 - ribosomal protein l12, Eef1a2 - eukaryotic translation elongation factor 1 alpha 2, Rps23 - ribosomal protein s23, Rpl13 - ribosomal protein l13, Rps12 - ribosomal protein s12, Rpl38 - ribosomal protein l38]
GO:0048858	cell projection morphogenesis	2.49E-4	3.16E-2	3.93	18037	275	167	10	[Nckap1 - nck-associated protein 1, Cck - cholecystokinin, Gpm6a - glycoprotein m6a, Kalrn - kalirin, rhogef kinase, Ugt8a - udp galactosyltransferase 8a, Bcl11b - b cell leukemia/lymphoma 11b, Nptx1 - neuronal pentraxin 1, Epha4 - eph receptor a4, Wasf1 - was protein family, member 1, Actb - actin, beta]
GO:0098662	inorganic cation transmembrane transport	2.48E-4	3.16E-2	3.38	18037	384	167	12	[Kcnq2 - potassium voltage-gated channel, subfamily q, member 2, Slc17a7 - solute carrier family 17 (sodium-dependent inorganic phosphate cotransporter), member 7, Scn2b - sodium channel, voltage-gated, type ii, beta, Slc1a1 - solute carrier family 1 (neuronal/epithelial high affinity glutamate transporter, system xag), member 1, Grin1 - glutamate receptor, ionotropic, nmda1 (zeta 1), Kcnip2 - kv…
GO:0008104	protein localization	2.47E-4	3.17E-2	1.94	18037	1728	167	31	[Arf3 - adp-ribosylation factor 3, Ywhaz - tyrosine 3-monooxygenase/tryptophan 5-monooxygenase activation protein, zeta polypeptide, Mal - myelin and lymphocyte protein, t cell differentiation protein, Rab40b - rab40b, member ras oncogene family, Shisa7 - shisa homolog 7 (xenopus laevis), Gria2 - glutamate receptor, ionotropic, ampa2 (alpha 2), Nckap1 - nck-associated protein 1, Kalrn - kalirin, …
GO:0060998	regulation of dendritic spine development	2.53E-4	3.18E-2	6.82	18037	95	167	6	[Arc - activity regulated cytoskeletal-associated protein, Kalrn - kalirin, rhogef kinase, Ptprs - protein tyrosine phosphatase, receptor type, s, Baiap2 - brain-specific angiogenesis inhibitor 1-associated protein 2, Plk2 - polo-like kinase 2, Epha4 - eph receptor a4]
GO:0030534	adult behavior	2.77E-4	3.45E-2	4.80	18037	180	167	8	[Sez6 - seizure related gene 6, Sptbn2 - spectrin beta, non-erythrocytic 2, Slc1a1 - solute carrier family 1 (neuronal/epithelial high affinity glutamate transporter, system xag), member 1, Kalrn - kalirin, rhogef kinase, Grin1 - glutamate receptor, ionotropic, nmda1 (zeta 1), Epha4 - eph receptor a4, Dnm1 - dynamin 1, Slc1a2 - solute carrier family 1 (glial high affinity glutamate transporter), …
GO:0034764	positive regulation of transmembrane transport	2.98E-4	3.68E-2	4.23	18037	230	167	9	[Arc - activity regulated cytoskeletal-associated protein, Calm3 - calmodulin 3, Prkcd - protein kinase c, delta, Cx3cl1 - chemokine (c-x3-c motif) ligand 1, Kcnip2 - kv channel-interacting protein 2, Car2 - carbonic anhydrase 2, Plp1 - proteolipid protein (myelin) 1, Thy1 - thymus cell antigen 1, theta, Slc1a2 - solute carrier family 1 (glial high affinity glutamate transporter), member 2]
GO:0033036	macromolecule localization	3.08E-4	3.77E-2	1.91	18037	1750	167	31	[Arf3 - adp-ribosylation factor 3, Ywhaz - tyrosine 3-monooxygenase/tryptophan 5-monooxygenase activation protein, zeta polypeptide, Mal - myelin and lymphocyte protein, t cell differentiation protein, Rab40b - rab40b, member ras oncogene family, Shisa7 - shisa homolog 7 (xenopus laevis), Gria2 - glutamate receptor, ionotropic, ampa2 (alpha 2), Nckap1 - nck-associated protein 1, Kalrn - kalirin, …
GO:0043279	response to alkaloid	3.14E-4	3.82E-2	8.44	18037	64	167	5	[Slc1a1 - solute carrier family 1 (neuronal/epithelial high affinity glutamate transporter, system xag), member 1, Grin1 - glutamate receptor, ionotropic, nmda1 (zeta 1), Fkbp1a - fk506 binding protein 1a, Slc1a3 - solute carrier family 1 (glial high affinity glutamate transporter), member 3, Slc1a2 - solute carrier family 1 (glial high affinity glutamate transporter), member 2]
GO:0014049	positive regulation of glutamate secretion	3.27E-4	3.88E-2	21.60	18037	15	167	3	[Cck - cholecystokinin, Gabbr1 - gamma-aminobutyric acid (gaba) b receptor, 1, Grin2b - glutamate receptor, ionotropic, nmda2b (epsilon 2)]
GO:0099645	neurotransmitter receptor localization to postsynaptic specialization membrane	3.27E-4	3.91E-2	21.60	18037	15	167	3	[Kalrn - kalirin, rhogef kinase, Nptx1 - neuronal pentraxin 1, Nptxr - neuronal pentraxin receptor]
GO:0099633	protein localization to postsynaptic specialization membrane	3.27E-4	3.94E-2	21.60	18037	15	167	3	[Kalrn - kalirin, rhogef kinase, Nptx1 - neuronal pentraxin 1, Nptxr - neuronal pentraxin receptor]
GO:0044267	cellular protein metabolic process	3.37E-4	3.96E-2	1.72	18037	2511	167	40	[Lypla2 - lysophospholipase 2, Glul - glutamate-ammonia ligase (glutamine synthetase), Ywhaz - tyrosine 3-monooxygenase/tryptophan 5-monooxygenase activation protein, zeta polypeptide, Trf - transferrin, Camkv - cam kinase-like vesicle-associated, Josd2 - josephin domain containing 2, Eef1a2 - eukaryotic translation elongation factor 1 alpha 2, Plk2 - polo-like kinase 2, Rps23 - ribosomal protein…
GO:0009636	response to toxic substance	3.49E-4	4.02E-2	4.14	18037	235	167	9	[Scn2b - sodium channel, voltage-gated, type ii, beta, Slc1a1 - solute carrier family 1 (neuronal/epithelial high affinity glutamate transporter, system xag), member 1, Mbp - myelin basic protein, Grin1 - glutamate receptor, ionotropic, nmda1 (zeta 1), Prkcd - protein kinase c, delta, Grin2b - glutamate receptor, ionotropic, nmda2b (epsilon 2), Actb - actin, beta, Cryab - crystallin, alpha b, Gri…
GO:0034765	regulation of ion transmembrane transport	3.47E-4	4.03E-2	3.07	18037	458	167	13	[Arc - activity regulated cytoskeletal-associated protein, Kcnq2 - potassium voltage-gated channel, subfamily q, member 2, Calm3 - calmodulin 3, Rasgrf1 - ras protein-specific guanine nucleotide-releasing factor 1, Plp1 - proteolipid protein (myelin) 1, Thy1 - thymus cell antigen 1, theta, Scn2b - sodium channel, voltage-gated, type ii, beta, Cx3cl1 - chemokine (c-x3-c motif) ligand 1, Ywhah - ty…
GO:0060284	regulation of cell development	3.46E-4	4.04E-2	2.23	18037	1066	167	22	[Arc - activity regulated cytoskeletal-associated protein, Sez6 - seizure related gene 6, Brinp1 - bone morphogenic protein/retinoic acid inducible neural specific 1, Qk - quaking, Bcl11b - b cell leukemia/lymphoma 11b, Mmd - monocyte to macrophage differentiation-associated, Trf - transferrin, Plk2 - polo-like kinase 2, Thy1 - thymus cell antigen 1, theta, Enc1 - ectodermal-neural cortex 1, Ppp3…
GO:0060359	response to ammonium ion	3.63E-4	4.11E-2	8.18	18037	66	167	5	[Slc1a1 - solute carrier family 1 (neuronal/epithelial high affinity glutamate transporter, system xag), member 1, Grin1 - glutamate receptor, ionotropic, nmda1 (zeta 1), Slc1a3 - solute carrier family 1 (glial high affinity glutamate transporter), member 3, Slc1a2 - solute carrier family 1 (glial high affinity glutamate transporter), member 2, Gria1 - glutamate receptor, ionotropic, ampa1 (alpha…
GO:0010959	regulation of metal ion transport	3.67E-4	4.13E-2	3.23	18037	401	167	12	[Wfs1 - wolfram syndrome 1 homolog (human), Scn2b - sodium channel, voltage-gated, type ii, beta, Calm3 - calmodulin 3, Grin1 - glutamate receptor, ionotropic, nmda1 (zeta 1), Cx3cl1 - chemokine (c-x3-c motif) ligand 1, Trf - transferrin, Kcnip2 - kv channel-interacting protein 2, Ywhah - tyrosine 3-monooxygenase/tryptophan 5-monooxygenase activation protein, eta polypeptide, Fkbp1a - fk506 bindi…
GO:0007154	cell communication	3.62E-4	4.13E-2	2.77	18037	585	167	15	[Chrm1 - cholinergic receptor, muscarinic 1, cns, Glul - glutamate-ammonia ligase (glutamine synthetase), Thy1 - thymus cell antigen 1, theta, Sv2b - synaptic vesicle glycoprotein 2 b, Gria2 - glutamate receptor, ionotropic, ampa2 (alpha 2), Gria1 - glutamate receptor, ionotropic, ampa1 (alpha 1), Slc1a2 - solute carrier family 1 (glial high affinity glutamate transporter), member 2, Pmch - pro-m…
GO:0098657	import into cell	3.72E-4	4.16E-2	2.89	18037	523	167	14	[Arc - activity regulated cytoskeletal-associated protein, Icam5 - intercellular adhesion molecule 5, telencephalin, Epn1 - epsin 1, Actb - actin, beta, Gria2 - glutamate receptor, ionotropic, ampa2 (alpha 2), Slc1a3 - solute carrier family 1 (glial high affinity glutamate transporter), member 3, Gria1 - glutamate receptor, ionotropic, ampa1 (alpha 1), Slc1a2 - solute carrier family 1 (glial high…
GO:0006518	peptide metabolic process	4.01E-4	4.45E-2	3.20	18037	405	167	12	[Rpl37 - ribosomal protein l37, Slc1a1 - solute carrier family 1 (neuronal/epithelial high affinity glutamate transporter, system xag), member 1, Rpl41 - ribosomal protein l41, Rpl30 - ribosomal protein l30, Rpl11 - ribosomal protein l11, Rpl12 - ribosomal protein l12, Eef1a2 - eukaryotic translation elongation factor 1 alpha 2, Rps12 - ribosomal protein s12, Rps23 - ribosomal protein s23, Rpl13 …
GO:0015800	acidic amino acid transport	4.09E-4	4.47E-2	11.37	18037	38	167	4	[Slc17a7 - solute carrier family 17 (sodium-dependent inorganic phosphate cotransporter), member 7, Slc1a1 - solute carrier family 1 (neuronal/epithelial high affinity glutamate transporter, system xag), member 1, Slc1a3 - solute carrier family 1 (glial high affinity glutamate transporter), member 3, Slc1a2 - solute carrier family 1 (glial high affinity glutamate transporter), member 2]
GO:0031503	protein-containing complex localization	4.07E-4	4.48E-2	5.21	18037	145	167	7	[Slc1a1 - solute carrier family 1 (neuronal/epithelial high affinity glutamate transporter, system xag), member 1, Kalrn - kalirin, rhogef kinase, Nptx1 - neuronal pentraxin 1, Kif5a - kinesin family member 5a, Dnm1 - dynamin 1, Nptxr - neuronal pentraxin receptor, Mapk10 - mitogen-activated protein kinase 10]
GO:0051239	regulation of multicellular organismal process	4.28E-4	4.64E-2	1.62	18037	3069	167	46	[Arc - activity regulated cytoskeletal-associated protein, Brinp1 - bone morphogenic protein/retinoic acid inducible neural specific 1, Qk - quaking, Sparc - secreted acidic cysteine rich glycoprotein, Ywhaz - tyrosine 3-monooxygenase/tryptophan 5-monooxygenase activation protein, zeta polypeptide, Glul - glutamate-ammonia ligase (glutamine synthetase), Trf - transferrin, Gatm - glycine amidinotr…
GO:0048522	positive regulation of cellular process	4.31E-4	4.64E-2	1.44	18037	4941	167	66	[Wfs1 - wolfram syndrome 1 homolog (human), Arc - activity regulated cytoskeletal-associated protein, Camta2 - calmodulin binding transcription activator 2, Sparc - secreted acidic cysteine rich glycoprotein, Calm3 - calmodulin 3, Trf - transferrin, Mmd - monocyte to macrophage differentiation-associated, Mal - myelin and lymphocyte protein, t cell differentiation protein, Rasgrf1 - ras protein-s…
GO:0060341	regulation of cellular localization	4.58E-4	4.87E-2	2.29	18037	942	167	20	[Arc - activity regulated cytoskeletal-associated protein, Chrm1 - cholinergic receptor, muscarinic 1, cns, Calm3 - calmodulin 3, Glul - glutamate-ammonia ligase (glutamine synthetase), Thy1 - thymus cell antigen 1, theta, Actb - actin, beta, Shisa7 - shisa homolog 7 (xenopus laevis), Cryab - crystallin, alpha b, Prkcb - protein kinase c, beta, Slc17a7 - solute carrier family 17 (sodium-dependent…
GO:0055076	transition metal ion homeostasis	4.58E-4	4.9E-2	6.11	18037	106	167	6	[Slc22a17 - solute carrier family 22 (organic cation transporter), member 17, Slc1a1 - solute carrier family 1 (neuronal/epithelial high affinity glutamate transporter, system xag), member 1, Mt2 - metallothionein 2, Trf - transferrin, Mt1 - metallothionein 1, Fth1 - ferritin heavy chain 1]
GO:0032990	cell part morphogenesis	4.71E-4	4.97E-2	3.62	18037	298	167	10	[Nckap1 - nck-associated protein 1, Cck - cholecystokinin, Gpm6a - glycoprotein m6a, Kalrn - kalirin, rhogef kinase, Ugt8a - udp galactosyltransferase 8a, Bcl11b - b cell leukemia/lymphoma 11b, Nptx1 - neuronal pentraxin 1, Epha4 - eph receptor a4, Wasf1 - was protein family, member 1, Actb - actin, beta]
GO:0048518	positive regulation of biological process	4.74E-4	4.97E-2	1.40	18037	5547	167	72	[Wfs1 - wolfram syndrome 1 homolog (human), Arc - activity regulated cytoskeletal-associated protein, Camta2 - calmodulin binding transcription activator 2, Sparc - secreted acidic cysteine rich glycoprotein, Calm3 - calmodulin 3, Trf - transferrin, Gatm - glycine amidinotransferase (l-arginine:glycine amidinotransferase), Mmd - monocyte to macrophage differentiation-associated, Mal - myelin and …

## Sheet: Table 2 legend
Table 2
Gene ontology (GO) analysis of the top 200 DE genes (sorted on p-value, from table 1), identified ‘regulation of neuronal synaptic plasticity’ as the top GO category, with 3 out of 5 top enriched GO categories related to synaptic processes

## Sheet: Table 3 ST_CA1_Top 200
	Spatial Transcriptomics	Butko	Schaukowitz	Hrvatin	vanOostrum_surface	vanOostrum_total	rowCounts	synGO
Common to SynGO and Homeostatic plasticity
Epha4	1	0	1	0	1	1	4	1
Arc	1	0	1	1	0	0	3	1
Kalrn	1	1	1	0	0	0	3	1
Nptx1	1	0	1	0	0	1	3	1
Wasf1	1	0	1	0	0	1	3	1
Add2	1	0	1	0	0	0	2	1
Atp6v1g2	1	0	0	0	0	1	2	1
Camkv	1	1	0	0	0	0	2	1
Cyfip2	1	0	0	0	0	1	2	1
Epn1	1	0	0	0	0	1	2	1
Gria1	1	1	0	0	0	0	2	1
Gria2	1	1	0	0	0	0	2	1
Grin1	1	1	0	0	0	0	2	1
Grin2b	1	1	0	0	0	0	2	1
Nckap1	1	0	0	0	0	1	2	1
Rps23	1	0	0	0	0	1	2	1
Shisa7	1	0	0	0	0	1	2	1
Slc17a7	1	0	0	0	0	1	2	1
Sptbn2	1	0	0	0	0	1	2	1
Sv2b	1	0	1	0	0	0	2	1
Ywhah	1	0	0	0	0	1	2	1
SynGO only
Actb	1	0	0	0	0	0	1	1
Aldoc	1	0	0	0	0	0	1	1
Baiap2	1	0	0	0	0	0	1	1
Bcas1	1	0	0	0	0	0	1	1
Cadps2	1	0	0	0	0	0	1	1
Chrm1	1	0	0	0	0	0	1	1
Clta	1	0	0	0	0	0	1	1
Dnm1	1	0	0	0	0	0	1	1
Eef1a2	1	0	0	0	0	0	1	1
Fkbp1a	1	0	0	0	0	0	1	1
Gabbr1	1	0	0	0	0	0	1	1
Gad2	1	0	0	0	0	0	1	1
Gpm6a	1	0	0	0	0	0	1	1
Kif5a	1	0	0	0	0	0	1	1
Mapk10	1	0	0	0	0	0	1	1
Ndrg1	1	0	0	0	0	0	1	1
Nptxr	1	0	0	0	0	0	1	1
Ppp3ca	1	0	0	0	0	0	1	1
Prkcb	1	0	0	0	0	0	1	1
Prkcd	1	0	0	0	0	0	1	1
Prrt1	1	0	0	0	0	0	1	1
Ptprs	1	0	0	0	0	0	1	1
Rpl11	1	0	0	0	0	0	1	1
Rpl12	1	0	0	0	0	0	1	1
Rpl13	1	0	0	0	0	0	1	1
Rpl30	1	0	0	0	0	0	1	1
Rpl37	1	0	0	0	0	0	1	1
Rpl38	1	0	0	0	0	0	1	1
Rps12	1	0	0	0	0	0	1	1
Slc1a2	1	0	0	0	0	0	1	1
Sncb	1	0	0	0	0	0	1	1
Sparc	1	0	0	0	0	0	1	1
Sptan1	1	0	0	0	0	0	1	1
Stx1b	1	0	0	0	0	0	1	1
Syn1	1	0	0	0	0	0	1	1
Uba52	1	0	0	0	0	0	1	1
Wfs1	1	0	0	0	0	0	1	1
Ywhaz	1	0	0	0	0	0	1	1
Homeostatic plasticity only
Hsph1	1	0	1	1	0	1	4	0
Chst1	1	0	1	0	1	0	3	0
Cst3	1	0	0	0	1	1	3	0
Enc1	1	0	1	0	0	1	3	0
Icam5	1	1	0	0	1	0	3	0
Kbtbd11	1	0	1	0	0	1	3	0
Pcdh1	1	1	1	0	0	0	3	0
Phyhip	1	0	1	0	0	1	3	0
Pnmal2	1	0	1	0	0	1	3	0
Scn3b	1	0	0	1	1	0	3	0
Ugt8a	1	0	0	0	1	1	3	0
Adgrb2	1	0	0	0	0	1	2	0
Arhgap12	1	0	1	0	0	0	2	0
B4gat1	1	0	0	0	1	0	2	0
Bcl11b	1	0	1	0	0	0	2	0
Brinp1	1	0	0	0	0	1	2	0
Cpne6	1	1	0	0	0	0	2	0
Cryab	1	0	0	0	0	1	2	0
Cx3cl1	1	0	0	0	0	1	2	0
Dkk3	1	0	0	0	1	0	2	0
Dusp5	1	0	1	0	0	0	2	0
Emc10	1	0	0	0	0	1	2	0
Glul	1	0	0	0	0	1	2	0
Igfbp4	1	0	0	0	0	1	2	0
Lrrn2	1	0	1	0	0	0	2	0
Lypla2	1	0	0	0	0	1	2	0
Maged1	1	0	0	0	0	1	2	0
Mast3	1	0	1	0	0	0	2	0
Mlf2	1	0	0	0	0	1	2	0
Mt2	1	0	0	0	0	1	2	0
Myt1l	1	0	1	0	0	0	2	0
Ncdn	1	0	0	0	0	1	2	0
Nsg2	1	0	0	0	0	1	2	0
Plk2	1	0	1	0	0	0	2	0
Selenow	1	0	0	0	0	1	2	0
Sez6	1	0	1	0	0	0	2	0
Slc1a1	1	0	0	0	0	1	2	0
Slc24a3	1	0	0	0	1	0	2	0
St6galnac5	1	0	1	0	0	0	2	0
Stum	1	0	0	0	0	1	2	0
Thy1	1	0	0	0	0	1	2	0
ST only
AI593442	1	0	0	0	0	0	1	0
Aldoa	1	0	0	0	0	0	1	0
Arf3	1	0	0	0	0	0	1	0
Arl15	1	0	0	0	0	0	1	0
Calm3	1	0	0	0	0	0	1	0
Camta2	1	0	0	0	0	0	1	0
Car2	1	0	0	0	0	0	1	0
Cck	1	0	0	0	0	0	1	0
Cenpe	1	0	0	0	0	0	1	0
Cldn11	1	0	0	0	0	0	1	0
Cox8a	1	0	0	0	0	0	1	0
Crym	1	0	0	0	0	0	1	0
Csrp1	1	0	0	0	0	0	1	0
Dpy19l1	1	0	0	0	0	0	1	0
Dthd1	1	0	0	0	0	0	1	0
Eno2	1	0	0	0	0	0	1	0
Ermn	1	0	0	0	0	0	1	0
Fa2h	1	0	0	0	0	0	1	0
Fibcd1	1	0	0	0	0	0	1	0
Fth1	1	0	0	0	0	0	1	0
Galnt16	1	0	0	0	0	0	1	0
Gatm	1	0	0	0	0	0	1	0
Gm10736	1	0	0	0	0	0	1	0
Gm10925	1	0	0	0	0	0	1	0
Gm10925.1	1	0	0	0	0	0	1	0
Gm12987	1	0	0	0	0	0	1	0
Gm13339	1	0	0	0	0	0	1	0
Gm13340	1	0	0	0	0	0	1	0
Gm14303	1	0	0	0	0	0	1	0
Gm15728	1	0	0	0	0	0	1	0
Gm20594	1	0	0	0	0	0	1	0
Gm26917	1	0	0	0	0	0	1	0
Gm27177	1	0	0	0	0	0	1	0
Gm28437	1	0	0	0	0	0	1	0
Gm28438	1	0	0	0	0	0	1	0
Gm28661	1	0	0	0	0	0	1	0
Gm29216	1	0	0	0	0	0	1	0
Gm36737	1	0	0	0	0	0	1	0
Gm4705	1	0	0	0	0	0	1	0
Gm4750	1	0	0	0	0	0	1	0
Gm5575	1	0	0	0	0	0	1	0
Gng3	1	0	0	0	0	0	1	0
Hpcal4	1	0	0	0	0	0	1	0
Hsh2d	1	0	0	0	0	0	1	0
Il33	1	0	0	0	0	0	1	0
Itm2c	1	0	0	0	0	0	1	0
Josd2	1	0	0	0	0	0	1	0
Kcnip2	1	0	0	0	0	0	1	0
Kcnq2	1	0	0	0	0	0	1	0
Khdrbs3	1	0	0	0	0	0	1	0
Kif15	1	0	0	0	0	0	1	0
Ksr1	1	0	0	0	0	0	1	0
Lmo3	1	0	0	0	0	0	1	0
Lrrc17	1	0	0	0	0	0	1	0
Mag	1	0	0	0	0	0	1	0
Mal	1	0	0	0	0	0	1	0
Mbp	1	0	0	0	0	0	1	0
Mmd	1	0	0	0	0	0	1	0
Mobp	1	0	0	0	0	0	1	0
Mt1	1	0	0	0	0	0	1	0
Myl12b	1	0	0	0	0	0	1	0
Nell2	1	0	0	0	0	0	1	0
Olig1	1	0	0	0	0	0	1	0
Pfkl	1	0	0	0	0	0	1	0
Pianp	1	0	0	0	0	0	1	0
Pip5k1a	1	0	0	0	0	0	1	0
Pllp	1	0	0	0	0	0	1	0
Plp1	1	0	0	0	0	0	1	0
Pmch	1	0	0	0	0	0	1	0
Ptms	1	0	0	0	0	0	1	0
Qdpr	1	0	0	0	0	0	1	0
Qk	1	0	0	0	0	0	1	0
Rab40b	1	0	0	0	0	0	1	0
Rasgrf1	1	0	0	0	0	0	1	0
Rnf187	1	0	0	0	0	0	1	0
Rpl34-ps1	1	0	0	0	0	0	1	0
Rpl37rt	1	0	0	0	0	0	1	0
Rpl41	1	0	0	0	0	0	1	0
Rrp15	1	0	0	0	0	0	1	0
Scd2	1	0	0	0	0	0	1	0
Scn2b	1	0	0	0	0	0	1	0
Selenop	1	0	0	0	0	0	1	0
Serpina3n	1	0	0	0	0	0	1	0
Slc1a3	1	0	0	0	0	0	1	0
Slc22a17	1	0	0	0	0	0	1	0
Smyd4	1	0	0	0	0	0	1	0
Snrpn	1	0	0	0	0	0	1	0
Tcf25	1	0	0	0	0	0	1	0
Trf	1	0	0	0	0	0	1	0
Trim2	1	0	0	0	0	0	1	0
Tsc22d4	1	0	0	0	0	0	1	0
Tspan2	1	0	0	0	0	0	1	0
Tuba4a	1	0	0	0	0	0	1	0
mt-Rnr1	1	0	0	0	0	0	1	0
mt-Rnr2	1	0	0	0	0	0	1	0
mt-Ta	1	0	0	0	0	0	1	0
mt-Tc	1	0	0	0	0	0	1	0
mt-Tf	1	0	0	0	0	0	1	0
mt-Th	1	0	0	0	0	0	1	0

## Sheet: Table 3 legend
Table 3
We cross-referenced the top 200 DE genes (from table 1) with four transcriptomics and proteomics datasets of classical models for homeostatic synaptic plasticity. The genes that are common to each of these datasets are indicated.

## Sheet:  Table 4 ST_Mouse metadata
	nCount_RNA	nFeature_RNA	SampleID	Genotype	Mouse	Group	AT	Level_01	Level_02	Level_03	heatmapIDs
B02_D1__16_21	47761	8909	B02_D1	Bl6	B02	WT_03	HPs	HP	HPs	CA1_sp	B02_D1_A
B02_D1__18_22	69367	10032	B02_D1	Bl6	B02	WT_03	HPs	HP	HPs	CA1_sp	B02_D1_B
B02_D1__20_23	55338	9312	B02_D1	Bl6	B02	WT_03	HPs	HP	HPs	CA1_sp	B02_D1_C
B02_D1__21_23	84419	10649	B02_D1	Bl6	B02	WT_03	HPs	HP	HPs	CA1_sp	B02_D1_D
B02_D1__25_23	84010	10653	B02_D1	Bl6	B02	WT_03	HPs	HP	HPs	CA1_sp	B02_D1_E
B02_D1__26_23	58362	9263	B02_D1	Bl6	B02	WT_03	HPs	HP	HPs	CA1_sp	B02_D1_F
B02_E1__16_21	46714	8701	B02_E1	Bl6	B02	WT_03	HPs	HP	HPs	CA1_sp	B02_E1_A
B02_E1__18_22	79592	10465	B02_E1	Bl6	B02	WT_03	HPs	HP	HPs	CA1_sp	B02_E1_B
B02_E1__20_23	46374	8453	B02_E1	Bl6	B02	WT_03	HPs	HP	HPs	CA1_sp	B02_E1_C
B02_E1__21_23	88633	10843	B02_E1	Bl6	B02	WT_03	HPs	HP	HPs	CA1_sp	B02_E1_D
B02_E1__22_23	50635	8860	B02_E1	Bl6	B02	WT_03	HPs	HP	HPs	CA1_sp	B02_E1_E
B02_E1__23_23	63167	9642	B02_E1	Bl6	B02	WT_03	HPs	HP	HPs	CA1_sp	B02_E1_F
B02_E1__24_23	62443	9594	B02_E1	Bl6	B02	WT_03	HPs	HP	HPs	CA1_sp	B02_E1_G
B02_E1__26_22	83289	10640	B02_E1	Bl6	B02	WT_03	HPs	HP	HPs	CA1_sp	B02_E1_H
B02_E1__27_21	68814	9854	B02_E1	Bl6	B02	WT_03	HPs	HP	HPs	CA1_sp	B02_E1_I
B02_E1__28_20	66720	9781	B02_E1	Bl6	B02	WT_03	HPs	HP	HPs	CA1_sp	B02_E1_J
B02_E1__29_20	64804	9867	B02_E1	Bl6	B02	WT_03	HPs	HP	HPs	CA1_sp	B02_E1_K
B03_C2__10_27	82087	10643	B03_C2	Bl6	B03	WT_03	HPs	HP	HPs	CA1_sp	B03_C2_A
B03_C2__12_27	68984	9897	B03_C2	Bl6	B03	WT_03	HPs	HP	HPs	CA1_sp	B03_C2_B
B03_C2__13_27	54580	9267	B03_C2	Bl6	B03	WT_03	HPs	HP	HPs	CA1_sp	B03_C2_C
B03_C2__15_26	52093	9213	B03_C2	Bl6	B03	WT_03	HPs	HP	HPs	CA1_sp	B03_C2_D
B03_C2__17_25	31819	7329	B03_C2	Bl6	B03	WT_03	HPs	HP	HPs	CA1_sp	B03_C2_E
B03_C2__18_24	53827	9210	B03_C2	Bl6	B03	WT_03	HPs	HP	HPs	CA1_sp	B03_C2_F
B03_C2__19_22	41896	8365	B03_C2	Bl6	B03	WT_03	HPs	HP	HPs	CA1_sp	B03_C2_G
B03_C2__19_23	33081	7581	B03_C2	Bl6	B03	WT_03	HPs	HP	HPs	CA1_sp	B03_C2_H
B03_C2__6_25	73834	10517	B03_C2	Bl6	B03	WT_03	HPs	HP	HPs	CA1_sp	B03_C2_I
B03_C2__8_26	52037	9071	B03_C2	Bl6	B03	WT_03	HPs	HP	HPs	CA1_sp	B03_C2_J
B03_D2__10_25	76173	10237	B03_D2	Bl6	B03	WT_03	HPs	HP	HPs	CA1_sp	B03_D2_A
B03_D2__15_25	38862	7903	B03_D2	Bl6	B03	WT_03	HPs	HP	HPs	CA1_sp	B03_D2_B
B03_D2__16_24	65650	9683	B03_D2	Bl6	B03	WT_03	HPs	HP	HPs	CA1_sp	B03_D2_C
B03_D2__18_23	59540	9714	B03_D2	Bl6	B03	WT_03	HPs	HP	HPs	CA1_sp	B03_D2_D
B03_D2__19_22	69598	10174	B03_D2	Bl6	B03	WT_03	HPs	HP	HPs	CA1_sp	B03_D2_E
B03_D2__20_20	47825	8688	B03_D2	Bl6	B03	WT_03	HPs	HP	HPs	CA1_sp	B03_D2_F
N02_C1__11_26	21273	5764	N02_C1	APP-KI	N02	AD_03	HPs	HP	HPs	CA1_sp	N02_C1_A
N02_C1__12_26	42232	7897	N02_C1	APP-KI	N02	AD_03	HPs	HP	HPs	CA1_sp	N02_C1_B
N02_C1__16_26	23277	5958	N02_C1	APP-KI	N02	AD_03	HPs	HP	HPs	CA1_sp	N02_C1_C
N02_C1__17_26	37664	7480	N02_C1	APP-KI	N02	AD_03	HPs	HP	HPs	CA1_sp	N02_C1_D
N02_C1__18_25	40912	8031	N02_C1	APP-KI	N02	AD_03	HPs	HP	HPs	CA1_sp	N02_C1_E
N02_C1__19_24	53541	8969	N02_C1	APP-KI	N02	AD_03	HPs	HP	HPs	CA1_sp	N02_C1_F
N02_C1__21_23	69810	9949	N02_C1	APP-KI	N02	AD_03	HPs	HP	HPs	CA1_sp	N02_C1_G
N02_C1__22_23	40008	8112	N02_C1	APP-KI	N02	AD_03	HPs	HP	HPs	CA1_sp	N02_C1_H
N02_C1__6_23	35911	7317	N02_C1	APP-KI	N02	AD_03	HPs	HP	HPs	CA1_sp	N02_C1_I
N02_C1__7_24	28943	6817	N02_C1	APP-KI	N02	AD_03	HPs	HP	HPs	CA1_sp	N02_C1_J
N02_C1__9_25	26082	6312	N02_C1	APP-KI	N02	AD_03	HPs	HP	HPs	CA1_sp	N02_C1_K
N02_D1__10_21	45926	8192	N02_D1	APP-KI	N02	AD_03	HPs	HP	HPs	CA1_sp	N02_D1_A
N02_D1__12_22	53955	8758	N02_D1	APP-KI	N02	AD_03	HPs	HP	HPs	CA1_sp	N02_D1_B
N02_D1__13_22	42774	7955	N02_D1	APP-KI	N02	AD_03	HPs	HP	HPs	CA1_sp	N02_D1_C
N02_D1__15_23	55817	8553	N02_D1	APP-KI	N02	AD_03	HPs	HP	HPs	CA1_sp	N02_D1_D
N02_D1__16_23	42295	7762	N02_D1	APP-KI	N02	AD_03	HPs	HP	HPs	CA1_sp	N02_D1_E
N02_D1__17_23	74596	9938	N02_D1	APP-KI	N02	AD_03	HPs	HP	HPs	CA1_sp	N02_D1_F
N02_D1__18_23	56286	9129	N02_D1	APP-KI	N02	AD_03	HPs	HP	HPs	CA1_sp	N02_D1_G
N02_D1__19_23	46994	8301	N02_D1	APP-KI	N02	AD_03	HPs	HP	HPs	CA1_sp	N02_D1_H
N02_D1__21_22	61328	9369	N02_D1	APP-KI	N02	AD_03	HPs	HP	HPs	CA1_sp	N02_D1_I
N02_D1__22_21	49853	8336	N02_D1	APP-KI	N02	AD_03	HPs	HP	HPs	CA1_sp	N02_D1_J
N02_D1__23_20	33037	6829	N02_D1	APP-KI	N02	AD_03	HPs	HP	HPs	CA1_sp	N02_D1_K
N02_D1__24_19	69240	9558	N02_D1	APP-KI	N02	AD_03	HPs	HP	HPs	CA1_sp	N02_D1_L
N02_D1__25_19	48585	8287	N02_D1	APP-KI	N02	AD_03	HPs	HP	HPs	CA1_sp	N02_D1_M
N03_C2__12_21	86081	10736	N03_C2	APP-KI	N03	AD_03	HPs	HP	HPs	CA1_sp	N03_C2_A
N03_C2__13_21	84368	10487	N03_C2	APP-KI	N03	AD_03	HPs	HP	HPs	CA1_sp	N03_C2_B
N03_C2__14_20	45985	8198	N03_C2	APP-KI	N03	AD_03	HPs	HP	HPs	CA1_sp	N03_C2_C
N03_C2__15_20	64960	9658	N03_C2	APP-KI	N03	AD_03	HPs	HP	HPs	CA1_sp	N03_C2_D
N03_C2__16_19	53410	9163	N03_C2	APP-KI	N03	AD_03	HPs	HP	HPs	CA1_sp	N03_C2_E
N03_C2__7_20	105948	11517	N03_C2	APP-KI	N03	AD_03	HPs	HP	HPs	CA1_sp	N03_C2_F
N03_C2__8_21	57651	9143	N03_C2	APP-KI	N03	AD_03	HPs	HP	HPs	CA1_sp	N03_C2_G
N03_C2__9_21	82314	10347	N03_C2	APP-KI	N03	AD_03	HPs	HP	HPs	CA1_sp	N03_C2_H
N03_D2__10_23	41831	8011	N03_D2	APP-KI	N03	AD_03	HPs	HP	HPs	CA1_sp	N03_D2_A
N03_D2__11_24	33168	7329	N03_D2	APP-KI	N03	AD_03	HPs	HP	HPs	CA1_sp	N03_D2_B
N03_D2__14_24	23514	6425	N03_D2	APP-KI	N03	AD_03	HPs	HP	HPs	CA1_sp	N03_D2_C
N03_D2__15_24	24123	6259	N03_D2	APP-KI	N03	AD_03	HPs	HP	HPs	CA1_sp	N03_D2_D
N03_D2__17_23	26904	6799	N03_D2	APP-KI	N03	AD_03	HPs	HP	HPs	CA1_sp	N03_D2_E
N03_D2__18_22	35897	7565	N03_D2	APP-KI	N03	AD_03	HPs	HP	HPs	CA1_sp	N03_D2_F
N03_D2__19_21	33097	7064	N03_D2	APP-KI	N03	AD_03	HPs	HP	HPs	CA1_sp	N03_D2_G
N03_D2__6_22	21007	5905	N03_D2	APP-KI	N03	AD_03	HPs	HP	HPs	CA1_sp	N03_D2_H
N03_D2__7_22	18952	5510	N03_D2	APP-KI	N03	AD_03	HPs	HP	HPs	CA1_sp	N03_D2_I
N03_D2__8_22	18665	5505	N03_D2	APP-KI	N03	AD_03	HPs	HP	HPs	CA1_sp	N03_D2_J

## Sheet: Table 4 legend
Table 4
Metadata for Spatial transcriptomics

## Sheet: Table 5 MCH BulkRNAseq
DESeq2_condition_MCH_vs_con
	baseMean	log2FoldChange	lfcSE	stat	pvalue	padj
Nr4a1	1947.81	-1.03962	0.0756467	-13.7431	5.59863e-43	6.50841e-39
Bdnf	8306.83	-0.369499	0.0381265	-9.69139	3.28035e-22	1.9067e-18
Fos	1353.15	-0.956029	0.101495	-9.41948	4.53319e-21	1.75661e-17
Fosb	529.209	-0.795269	0.0917418	-8.66856	4.37635e-18	1.27188e-14
Arc	1307.82	-0.588902	0.0691657	-8.51436	1.67512e-17	3.89467e-14
Rasl11a	452.138	-1.09579	0.129805	-8.44181	3.12464e-17	6.054e-14
Fosl2	8043.5	-0.443406	0.0535974	-8.27289	1.30752e-16	2.17142e-13
Ptgs2	1212.5	-0.977472	0.12153	-8.04308	8.76066e-16	1.27303e-12
Man1a	971.827	-0.593416	0.0741069	-8.00757	1.16999e-15	1.51124e-12
Spry2	2323.06	-0.528581	0.0665968	-7.93703	2.07086e-15	2.40737e-12
Rnf128	2270.26	-0.457308	0.057841	-7.90629	2.65164e-15	2.8023e-12
Sik1	895.24	-0.622677	0.0795423	-7.82825	4.94694e-15	4.63436e-12
Unc5b	963.091	-0.64844	0.0828953	-7.8224	5.18251e-15	4.63436e-12
Npas4	807.762	-0.938017	0.120804	-7.76478	8.17898e-15	6.79147e-12
Klhl24	2055.21	0.375876	0.0485917	7.73538	1.03092e-14	7.98966e-12
Cfap43	475.856	-0.713198	0.097722	-7.29823	2.91584e-13	2.11854e-10
Rgs4	15985	-0.243368	0.0340314	-7.15129	8.59692e-13	5.87878e-10
Per1	3186.85	-0.543165	0.0765685	-7.09385	1.30434e-12	8.42389e-10
Ctps2	876.122	-0.966377	0.136528	-7.07825	1.4599e-12	8.93231e-10
Stk40	1756.73	-0.406583	0.0605878	-6.71064	1.93775e-11	1.12632e-08
Lbh	2874.45	-0.339383	0.0506652	-6.69855	2.10503e-11	1.16529e-08
Dusp4	2609.56	-0.414853	0.0622817	-6.66092	2.72126e-11	1.43794e-08
Kcnf1	2451.59	-0.408559	0.0631124	-6.47352	9.57433e-11	4.8392e-08
Pak6	5060.57	-0.234597	0.0377706	-6.21109	5.26173e-10	2.54865e-07
Dusp6	2249.59	-0.480917	0.0776138	-6.19629	5.78105e-10	2.68819e-07
Nptx2	2456.45	-0.302183	0.0493555	-6.12259	9.2067e-10	4.11646e-07
Gm6505	12.2846	-7.06733	1.16019	-6.09154	1.11832e-09	NA
Nfil3	811.732	-0.469853	0.0785135	-5.98436	2.17244e-09	9.35356e-07
Hdac9	3226.22	-0.281617	0.0474307	-5.93744	2.895e-09	1.20194e-06
Rgs16	1033.08	-0.424608	0.0730148	-5.81537	6.0501e-09	2.41286e-06
Trib1	415.574	-0.689127	0.118599	-5.81055	6.22673e-09	2.41286e-06
Frmd6	474.818	-0.474779	0.0823498	-5.76539	8.14669e-09	3.05501e-06
Rtn4r	1895.51	0.284188	0.049553	5.73503	9.74973e-09	3.54189e-06
Dnajb5	3399.26	-0.285756	0.0500815	-5.70583	1.15778e-08	4.07854e-06
Zfp275	1888.19	-0.443649	0.0781049	-5.68016	1.34567e-08	4.60102e-06
Scyl3	772.078	0.410789	0.0738154	5.56508	2.6203e-08	8.70315e-06
Spry4	1747.65	-0.332291	0.0598695	-5.55026	2.85252e-08	9.21126e-06
Gfod1	3093.44	-0.281542	0.0508887	-5.5325	3.15697e-08	9.8535e-06
Csrnp1	328.841	-0.689226	0.124657	-5.52898	3.22093e-08	9.8535e-06
Zeb2	5146.56	0.422834	0.078229	5.40508	6.47798e-08	1.93094e-05
Gpr3	578.972	-0.483603	0.0898982	-5.37945	7.47147e-08	2.12342e-05
Pthlh	1128.36	-0.404318	0.0751658	-5.37902	7.48906e-08	2.12342e-05
Runx1t1	993.882	0.816966	0.153004	5.33952	9.31944e-08	2.57949e-05
Arhgap21	7181.08	0.340128	0.0639314	5.3202	1.03653e-07	2.80225e-05
Nrp1	7214.3	0.275438	0.052518	5.24464	1.56585e-07	4.08219e-05
Cry2	5621.08	-0.190333	0.0363026	-5.24296	1.5802e-07	4.08219e-05
Ccbe1	241.172	0.59903	0.114653	5.22472	1.74419e-07	4.36175e-05
Nr4a3	6178.91	-0.303681	0.0581466	-5.22269	1.76346e-07	4.36175e-05
Dusp1	755.699	-0.444308	0.0885877	-5.01546	5.29062e-07	0.000128132
Prr14	746.734	-0.448728	0.0896474	-5.00548	5.57221e-07	0.000132198
Htr1a	194.706	0.713382	0.142659	5.00063	5.71448e-07	0.000132862
Slitrk3	2743.76	0.229258	0.0463705	4.94404	7.65196e-07	0.00017442
Hrk	2526.5	0.324923	0.0665058	4.88564	1.03095e-06	0.000230477
Ncapd2	427.796	0.653243	0.13405	4.87312	1.09848e-06	0.00024094
Zbtb44	551.457	0.518041	0.106791	4.85096	1.22868e-06	0.000264506
Plk3	647.094	-0.374867	0.0777433	-4.82186	1.42226e-06	0.000300615
Ifrd1	2223.42	-0.288282	0.0598692	-4.8152	1.47052e-06	0.000305264
Rasl11b	1005.17	-0.408087	0.0849941	-4.80135	1.57596e-06	0.000321412
Narf	1850.15	0.433199	0.0904219	4.79086	1.66068e-06	0.000332852
Plekho1	840.499	-0.421088	0.088111	-4.77906	1.76114e-06	0.000347005
Nlgn3	4499.82	0.186548	0.039186	4.76059	1.93024e-06	0.000373984
Zyx	2501.43	-0.21922	0.0465066	-4.71374	2.43206e-06	0.000463487
Fzd7	391.743	0.44394	0.0944728	4.69913	2.61274e-06	0.000489889
Noxo1	53.2527	2.84434	0.607951	4.67857	2.88888e-06	NA
Cyp26b1	292.864	-0.607213	0.129945	-4.67284	2.97062e-06	0.000548151
Lims1	1596.88	-0.317506	0.0682435	-4.65254	3.27871e-06	0.000595547
Nr1d1	1270.53	0.312093	0.0672077	4.64371	3.42206e-06	0.000612022
Siah3	216.303	-0.592853	0.127815	-4.63838	3.51158e-06	0.000618517
Grasp	1332.08	-0.382771	0.082751	-4.62558	3.7356e-06	0.000645396
Camta1	9626.15	0.188852	0.0408575	4.62222	3.79658e-06	0.000645396
Ccdc184	1312.2	-0.284609	0.061599	-4.62036	3.83074e-06	0.000645396
Brpf3	841.373	0.599296	0.129855	4.61512	3.92874e-06	0.000652451
Nmd3	879.97	-0.375758	0.0819216	-4.5868	4.50082e-06	0.00073693
Acan	877.166	-0.300709	0.0656659	-4.57937	4.66375e-06	0.000746415
Cecr2	138.695	1.07046	0.23381	4.57832	4.68716e-06	0.000746415
Rgs2	3496.68	-0.376636	0.0823993	-4.57086	4.85721e-06	0.000750083
Sorbs2	4451.29	0.442631	0.0968673	4.56946	4.8898e-06	0.000750083
Vldlr	4665.68	0.177269	0.0388146	4.56707	4.94581e-06	0.000750083
Golm1	1914.61	0.251401	0.0550579	4.56612	4.96829e-06	0.000750083
Pcsk1	2079.02	-0.238347	0.0523536	-4.55264	5.29771e-06	0.000789563
Sbk1	4602.44	-0.211616	0.0465226	-4.54866	5.39874e-06	0.000794435
Nedd9	688.295	-0.326023	0.0718191	-4.5395	5.63879e-06	0.000819386
Kifc3	1078.92	-0.307984	0.068486	-4.49703	6.89088e-06	0.000988969
Clstn3	17351.9	-0.139921	0.0312782	-4.47345	7.69689e-06	0.00108117
Ier5	1103.76	-0.338637	0.0757099	-4.47282	7.71935e-06	0.00108117
Mxd4	1477.32	0.281339	0.0631437	4.45554	8.36837e-06	0.00115812
Bhlhe22	2104.76	0.236723	0.0532569	4.44494	8.79169e-06	0.00120239
Nppc	326.224	-0.44098	0.10014	-4.40364	1.06448e-05	0.00143003
Prokr2	355.503	0.791708	0.179847	4.40212	1.072e-05	0.00143003
Zfp608	1897.25	0.202648	0.0460564	4.4	1.08252e-05	0.00143003
1810011O10Rik	292.931	-0.474615	0.10795	-4.39661	1.09955e-05	0.00143621
Ier3	91.4071	-0.972498	0.221689	-4.38676	1.15052e-05	NA
Kcnv1	906.315	-0.372179	0.0849452	-4.3814	1.17918e-05	0.00152311
Setd6	155.77	-1.13568	0.260179	-4.36501	1.27118e-05	0.00162389
Fam150b	1088.8	-0.368124	0.084727	-4.34483	1.39387e-05	0.00176127
Myh9	2342.56	-0.283474	0.0653024	-4.34094	1.41877e-05	0.00177346
Pik3r1	3674.26	0.331955	0.0765259	4.33782	1.43905e-05	0.00177968
Nrn1	6488.63	-0.160027	0.0371026	-4.31311	1.60974e-05	0.00196981
Hibch	309.334	-0.52953	0.122947	-4.30697	1.65508e-05	0.00200419
1810041L15Rik	3339.09	0.207768	0.0485141	4.28262	1.84704e-05	0.00220275
Rfwd2	2544.92	-0.267747	0.0625368	-4.28143	1.85694e-05	0.00220275
Ngef	2428.69	-0.263793	0.0616615	-4.27809	1.88506e-05	0.00221352
Rufy2	2143.4	-0.371906	0.0872324	-4.26339	2.01352e-05	0.00234072
Setx	2497.13	0.280978	0.0660518	4.2539	2.10076e-05	0.00241796
Igfbp3	3955.88	-0.173353	0.0408206	-4.24671	2.16932e-05	0.00244362
Slc41a1	2268.99	0.276206	0.0650757	4.24438	2.19197e-05	0.00244362
Erf	1565.99	-0.271627	0.0640299	-4.24219	2.21346e-05	0.00244362
Gmeb2	610.925	-0.441458	0.104096	-4.24089	2.22633e-05	0.00244362
Tbc1d8b	661.317	-0.445882	0.105143	-4.24071	2.22816e-05	0.00244362
Tmem120a	347.116	-0.696664	0.165114	-4.21928	2.45081e-05	0.00266268
Dcun1d4	3331.53	-0.230375	0.0546284	-4.21713	2.47427e-05	0.00266327
Cacna1b	4578.19	0.366318	0.0869189	4.21448	2.50352e-05	0.00267004
Zc3h4	1803.03	0.260398	0.0618849	4.20779	2.57885e-05	0.00271102
Bhlhe40	703.581	-0.361491	0.0859274	-4.20693	2.58859e-05	0.00271102
Cbfa2t2	1650.37	0.352249	0.0840224	4.19232	2.76115e-05	0.00286592
Rasl10a	102.421	0.770533	0.184082	4.1858	2.84163e-05	0.00292159
Fmn1	384.661	0.843689	0.20165	4.18394	2.86504e-05	0.00292159
Pex5	4240.78	-0.194784	0.0466106	-4.17895	2.92855e-05	0.00296038
Oprl1	724.267	0.416193	0.0996968	4.17458	2.98534e-05	0.00299178
Rapgef2	5187.28	0.215287	0.0516493	4.16825	3.06952e-05	0.00304984
Rps8	5820.07	-0.170932	0.0411846	-4.1504	3.31898e-05	0.00326976
Gjb6	10.9397	-4.14669	0.999524	-4.14866	3.34422e-05	NA
Homer1	2999.7	-0.228574	0.0552272	-4.13879	3.49145e-05	0.00341077
Rin1	1474.9	-0.226987	0.0553966	-4.0975	4.17645e-05	0.00404594
Stag1	1032.25	0.383682	0.0937227	4.0938	4.24353e-05	0.00405939
Sv2b	24502.4	0.133525	0.0326237	4.0929	4.26018e-05	0.00405939
Ppil3	308.84	0.504797	0.12371	4.08049	4.49413e-05	0.0042475
Arih1	3186.41	-0.198459	0.0488927	-4.05907	4.92694e-05	0.00461901
Haus8	313.126	-0.670699	0.166056	-4.03899	5.36809e-05	0.00499233
Lmo2	463.046	-0.398768	0.0988163	-4.03544	5.44993e-05	0.00502821
Ddx50	1942.79	-0.207716	0.0516019	-4.02535	5.689e-05	0.00520745
Klf7	2957.09	0.348552	0.0869421	4.00901	6.0974e-05	0.00553768
Fam117b	2373.85	0.226353	0.0564968	4.00647	6.16328e-05	0.00555411
Plekha4	48.6617	1.22286	0.306811	3.98573	6.72742e-05	NA
Cdh11	2216.71	0.241161	0.0606742	3.97468	7.04728e-05	0.0063019
Palm3	58.6632	1.41406	0.358329	3.94625	7.93848e-05	NA
Hdac5	6564.87	-0.221933	0.0563636	-3.93752	8.23269e-05	0.00730573
Ncapd3	507.814	0.36505	0.0928054	3.93349	8.37204e-05	0.00736053
Ipmk	1502.38	-0.2737	0.0696068	-3.93209	8.42107e-05	0.00736053
Samhd1	502.92	0.397452	0.101171	3.9285	8.54782e-05	0.00741555
Prickle1	1949.39	-0.227962	0.0580594	-3.92635	8.62436e-05	0.00742653
Lipg	1538.03	-0.21709	0.0553476	-3.92231	8.77046e-05	0.00744456
Dscr3	1089.91	-0.312283	0.0796188	-3.92223	8.77337e-05	0.00744456
Rbbp5	1084.13	0.308728	0.0788618	3.91479	9.04817e-05	0.0076221
Gm10273	6.51659	-4.74339	1.21446	-3.90577	9.39258e-05	NA
Flrt1	784.408	0.31754	0.0814162	3.90021	9.61105e-05	0.00799599
Nrxn1	12292.4	0.275978	0.0707684	3.89974	9.62957e-05	0.00799599
Psma3	3108.96	-0.190397	0.0489174	-3.89221	9.93368e-05	0.00814567
Tcp11l2	785.058	0.278364	0.0715552	3.8902	0.000100163	0.00814567
Aqr	1070.85	0.318776	0.0819453	3.89011	0.000100201	0.00814567
Camk1g	2289.01	-0.202863	0.0522248	-3.88442	0.000102574	0.00828068
Arrdc4	403.629	0.456385	0.117569	3.88186	0.000103662	0.0083108
Mir22hg	792.482	-0.320499	0.0828448	-3.86866	0.000109433	0.00871341
Ptprg	6306.26	0.188139	0.0486614	3.8663	0.0001105	0.00873855
Gm21986	249.773	-0.926498	0.239851	-3.86281	0.00011209	0.00875849
Mamld1	667.909	-0.329919	0.0854171	-3.86244	0.000112259	0.00875849
Jmy	1432.33	0.305459	0.0792203	3.85581	0.000115347	0.00893937
Nt5dc3	10218.7	-0.115974	0.0301244	-3.84982	0.000118204	0.00910015
Sertad1	183.466	-0.632922	0.164669	-3.8436	0.00012124	0.00927248
Gys1	857.093	-0.332852	0.0867012	-3.83908	0.000123499	0.00938346
Mbtps1	2008.44	0.191963	0.0501296	3.82934	0.00012849	0.00969929
Fam49a	10769.7	-0.123135	0.0321833	-3.82607	0.000130206	0.00976547
Per2	770.292	-0.348277	0.0911016	-3.82296	0.000131861	0.00982617
Synj2	2882.75	-0.239304	0.0626439	-3.82007	0.000133411	0.00987837
Snx18	780.951	-0.276214	0.0724324	-3.8134	0.000137067	0.0100848
Pdgfb	2234.86	-0.194668	0.0510874	-3.81049	0.00013869	0.0101401
Rhoq	1424.21	-0.264159	0.0693542	-3.80884	0.000139618	0.0101441
Tmem200a	934.591	-0.279102	0.0733783	-3.8036	0.000142608	0.010297
Midn	2595.74	-0.45029	0.118626	-3.79587	0.000147128	0.0105578
Dio2	668.204	-0.343608	0.0906291	-3.79136	0.000149823	0.0106852
Pdcd4	2423.79	0.19277	0.050932	3.78486	0.000153796	0.0109017
Lrrtm1	2081.65	0.20797	0.054978	3.78279	0.000155081	0.0109261
Cacng5	1583.57	-0.365042	0.0965974	-3.779	0.000157458	0.0110268
Ranbp3l	14.4693	-3.40108	0.900781	-3.7757	0.000159558	NA
Orai1	284.364	-0.406859	0.108439	-3.75198	0.000175444	0.0122128
Klf9	1763.15	0.223747	0.0596997	3.74787	0.000178343	0.0123407
Slc44a5	1989.33	0.24942	0.0667268	3.73792	0.00018555	0.0127392
Dtx4	2702.7	0.162594	0.0435104	3.73691	0.000186294	0.0127392
Zfp804a	1285.51	-0.21882	0.0586682	-3.72979	0.000191637	0.0130237
Ikzf4	450.764	0.417158	0.111886	3.72841	0.000192695	0.0130237
Rapgefl1	3435.5	0.210428	0.0564631	3.72682	0.000193908	0.0130299
Sssca1	803.536	-0.251915	0.0678849	-3.71091	0.000206517	0.0137975
BC022687	577.709	-0.326809	0.0881855	-3.70592	0.000210624	0.0139914
Hs3st1	430.497	-0.373346	0.100821	-3.70305	0.000213022	0.0139928
Ccdc88a	2920.61	0.20947	0.0565902	3.70152	0.000214313	0.0139928
B3galt5	562.597	0.370089	0.100024	3.70001	0.000215593	0.0139928
Trp53inp1	810.133	0.27391	0.0740481	3.69909	0.000216377	0.0139928
Ppp1cc	5204.59	-0.160865	0.0434918	-3.69875	0.000216663	0.0139928
Arl13b	192.104	0.909736	0.246111	3.69644	0.00021864	0.0140425
Myo18a	4237.51	0.330149	0.0894287	3.69176	0.000222707	0.0141857
Tspan18	3414.55	0.2146	0.0581402	3.69107	0.000223311	0.0141857
Sstr2	2198.31	-0.250483	0.0679372	-3.68698	0.00022693	0.0143373
Foxk1	1912.66	0.256999	0.0697736	3.68333	0.000230203	0.0144654
Robo1	1629.22	0.206911	0.0562312	3.67964	0.000233559	0.0145975
Rbl2	1141.93	0.291471	0.0792671	3.67708	0.000235918	0.0146248
Pou2f2	120.427	0.768241	0.208963	3.67644	0.000236513	0.0146248
Nmt2	3665.06	-0.152497	0.0415229	-3.67259	0.000240105	0.0147684
Wscd2	1224.92	0.225202	0.0613494	3.67081	0.000241785	0.0147934
Zfpm1	287.612	0.609229	0.166196	3.66573	0.000246631	0.0149999
Nfib	5420.87	0.339023	0.0925298	3.66394	0.000248366	0.0149999
Creg2	2954.42	0.176786	0.0482592	3.66325	0.000249031	0.0149999
Pim1	103.015	-0.720366	0.197442	-3.6485	0.000263775	0.0158061
Ahdc1	2410.87	0.289699	0.0794342	3.64703	0.000265294	0.0158156
Mical2	16538.4	-0.124733	0.0342184	-3.64519	0.00026719	0.0158474
Mapkapk2	778.191	-0.294053	0.0812211	-3.62041	0.00029414	0.0173573
Chst2	8564.71	-0.177314	0.0490661	-3.61377	0.000301772	0.0177177
Ppm1b	3823.4	-0.139513	0.0386223	-3.61224	0.000303558	0.017733
Htr1b	49.0602	-1.0054	0.278585	-3.60895	0.000307438	NA
mt-Nd3	307.597	0.982775	0.274061	3.58598	0.000335819	0.0195195
Mcu	1501.72	-0.180357	0.050346	-3.58235	0.00034052	0.0196943
Bmp3	553.659	0.383899	0.107253	3.57937	0.00034443	0.0198218
Sez6l	12379.6	0.180123	0.0503538	3.57715	0.000347364	0.0198921
Calu	4291.99	-0.179571	0.0502458	-3.57384	0.000351782	0.0199835
Igf1r	364.246	0.452422	0.126638	3.57256	0.000353506	0.0199835
Rap2a	4847.87	-0.14988	0.0419594	-3.57202	0.000354239	0.0199835
Il16	922.906	0.340026	0.095223	3.57084	0.000355835	0.0199835
Rps6ka2	3316.72	-0.186927	0.0524079	-3.56677	0.000361415	0.0201993
Lpin1	549.485	0.304427	0.0858536	3.54589	0.000391295	0.0216935
Spred3	4051.81	-0.140886	0.0397453	-3.54471	0.000393041	0.0216935
Cln6	338.112	0.378486	0.106789	3.54424	0.000393748	0.0216935
Eaf1	981.016	-0.284096	0.0802196	-3.54148	0.000397886	0.021818
Mapk6	3451.58	-0.184874	0.0522574	-3.53777	0.000403529	0.0220236
Nhsl1	814.527	0.341207	0.0966581	3.53005	0.000415489	0.0225704
Sec14l1	5320.69	-0.157668	0.0446852	-3.52842	0.000418043	0.0226035
Inafm2	1229.26	-0.224063	0.0635793	-3.52416	0.000424833	0.0228643
Cars	3152.46	-0.237357	0.0674197	-3.52059	0.000430596	0.0230676
Rb1cc1	3213.6	0.200312	0.0570116	3.51353	0.000442192	0.0235802
Gm3373	5.93043	5.73605	1.63354	3.51142	0.000445716	NA
Fam43a	409.969	-0.334768	0.0953909	-3.50943	0.000449069	0.0238376
Adrbk2	2894.98	0.154482	0.044088	3.50394	0.000458437	0.0242242
Rtn4rl1	2920.71	-0.16879	0.0485164	-3.47902	0.00050325	0.0261999
Junb	1645.26	-0.366436	0.105335	-3.47876	0.000503739	0.0261999
Pon2	584.292	-0.693078	0.199257	-3.47831	0.000504579	0.0261999
Ttr	1222.7	-0.260892	0.0750084	-3.47817	0.000504842	0.0261999
Islr2	5381.11	0.200451	0.0576726	3.47567	0.000509573	0.0263279
Kcnb2	596.564	0.321243	0.092555	3.47084	0.00051884	0.0266881
Ap3m1	2066.95	-0.172519	0.0497497	-3.46773	0.000524877	0.0268797
Atp8b2	2102.99	0.232853	0.0671943	3.46537	0.000529507	0.0269789
Lrrn2	5378.25	0.171672	0.0495536	3.46438	0.000531455	0.0269789
Lifr	581.261	0.269315	0.0777799	3.46252	0.000535135	0.0270391
Mcfd2	1258.21	-0.282554	0.081629	-3.46144	0.000537294	0.0270391
Rundc1	1183.52	-0.221977	0.0642064	-3.45724	0.000545734	0.0273455
Adcyap1	178.66	-0.44215	0.127983	-3.45475	0.0005508	0.0274809
Rph3a	14326.3	-0.127069	0.0368094	-3.45208	0.000556278	0.0276356
Col3a1	100.9	-1.31445	0.381203	-3.44817	0.000564406	0.0278333
Rock2	6159.13	-0.17791	0.0516001	-3.44786	0.000565046	0.0278333
Shroom1	19.2307	3.10903	0.901817	3.44752	0.000565757	NA
Abi1	4104.29	0.145806	0.0424731	3.4329	0.000597172	0.0292676
Mapkapk5	1127.63	-0.299861	0.0873727	-3.43198	0.000599199	0.0292676
Aph1b	1033.55	0.260278	0.075898	3.42931	0.000605114	0.0294328
Ick	2116.87	0.280363	0.0818823	3.42398	0.00061712	0.029581
Rhob	4979.02	0.181066	0.0528828	3.42391	0.000617276	0.029581
Prdm8	1149.84	0.221718	0.0647863	3.4223	0.000620942	0.029581
Ppp2r3a	2066.16	0.257932	0.0753852	3.42151	0.000622738	0.029581
Heatr3	1015.61	-0.20693	0.0604805	-3.42143	0.000622927	0.029581
Rbbp7	6760.33	-0.124761	0.036467	-3.42121	0.000623428	0.029581
Cyfip1	1745.6	0.369897	0.108159	3.41993	0.000626379	0.0296002
Rcan2	4188.47	-0.15187	0.0444368	-3.41766	0.00063162	0.0297271
Sipa1l3	3392.7	0.303379	0.0888125	3.41594	0.000635614	0.0297944
Nrip1	815	0.35743	0.104718	3.41325	0.000641935	0.0299699
Zfyve26	627.432	0.314361	0.0921534	3.41128	0.000646592	0.0300665
Jun	3794.86	0.258322	0.0758977	3.40356	0.000665149	0.0307817
Cabp7	1927.63	0.284932	0.0837374	3.40269	0.000667268	0.0307817
Mgea5	7501.98	0.122461	0.0360235	3.39949	0.000675126	0.0309721
Mta3	1961.17	0.197923	0.0582324	3.39884	0.000676723	0.0309721
Prmt6	545.653	-0.273636	0.0805577	-3.39677	0.000681856	0.0310846
Srrm1	2609.1	0.186462	0.0549663	3.39229	0.000693122	0.0314748
Dnajb14	3271.5	0.174144	0.0513665	3.39023	0.000698334	0.0315522
Fam65b	4415.25	-0.135615	0.0400236	-3.38837	0.000703088	0.0315522
Camk1d	4843.97	0.130521	0.0385374	3.38688	0.000706932	0.0315522
Btbd10	2270.72	-0.177225	0.0523289	-3.38674	0.000707282	0.0315522
Arf4	4231.55	-0.153856	0.0454407	-3.38586	0.000709547	0.0315522
Diexf	521.978	-0.568567	0.167954	-3.38526	0.000711112	0.0315522
Gck	124.407	0.614644	0.181655	3.38357	0.000715496	0.031626
Rad1	208.003	0.453149	0.134041	3.38067	0.000723087	0.0318405
Adamts1	752.927	-0.24659	0.0730354	-3.3763	0.000734678	0.0322288
Znrf2	1413.96	0.339378	0.100699	3.37021	0.0007511	0.0327178
Fam98a	1401.09	-0.200602	0.0595242	-3.37008	0.000751453	0.0327178
D430041D05Rik	3156.5	0.397674	0.118082	3.36777	0.000757777	0.0328018
Tyro3	3598.37	-0.156354	0.0464468	-3.36631	0.000761806	0.0328018
Son	7856.58	0.209965	0.0623728	3.3663	0.000761847	0.0328018
Gm29394	31.4792	2.97464	0.883687	3.36618	0.000762182	NA
Birc3	9.75325	-3.0775	0.916644	-3.35735	0.000786925	NA
Nkd2	907.679	0.278794	0.0831482	3.35298	0.000799457	0.0342918
Bcl2l1	3284.35	-0.139706	0.0416886	-3.35118	0.00080468	0.0342918
Kdm3a	1435.65	0.168595	0.0503124	3.35096	0.000805305	0.0342918
Nup54	658.231	0.362948	0.108496	3.34526	0.000822055	0.0347627
Cdc42ep4	507.53	0.313433	0.0937207	3.34433	0.000824812	0.0347627
Hsd17b12	8182.42	-0.153317	0.0458461	-3.34416	0.000825334	0.0347627
Wwc2	924.172	0.254651	0.076262	3.33917	0.000840304	0.0352655
Tmcc3	1300.5	-0.345956	0.103813	-3.33248	0.000860756	0.0359938
Zfp518a	492.16	0.31343	0.0942092	3.32695	0.000878008	0.0365837
Atp5a1	26674.6	-0.0795501	0.0239237	-3.32516	0.000883674	0.0366883
Ddx21	991.089	-0.215061	0.064713	-3.32331	0.000889574	0.0368018
Uap1	1537.96	-0.200598	0.0603899	-3.32172	0.000894642	0.0368802
Lrp8	4628.42	-0.137326	0.0414485	-3.31318	0.000922409	0.0378905
Ptprn	33067.2	-0.0886429	0.026783	-3.30967	0.000934061	0.0382269
Pcdh19	1375.11	0.289142	0.0873873	3.30874	0.000937175	0.0382269
Mrpl23-ps1	8.66663	2.58803	0.782698	3.30655	0.00094452	NA
Wasl	2642.47	-0.153039	0.0463668	-3.30061	0.000964733	0.0390486
Zdhhc21	2262.06	0.25828	0.0782756	3.29962	0.000968145	0.0390486
Mthfr	1120.93	0.221052	0.0670072	3.29893	0.000970533	0.0390486
Mxi1	1608.6	0.170814	0.0517797	3.29887	0.000970756	0.0390486
Slc25a53	673.357	0.415541	0.126011	3.29766	0.000974958	0.0390824
Adamts15	488.148	-0.378476	0.114816	-3.29639	0.000979368	0.0391242
St6galnac5	5196.63	0.133938	0.0406785	3.29261	0.000992633	0.0395184
Btg2	922.704	-0.335691	0.102021	-3.29043	0.00100035	0.0396897
Gmppb	381.714	-0.325086	0.0989636	-3.2849	0.00102018	0.0403386
Spcs3	1201.1	-0.20996	0.0639804	-3.28163	0.00103208	0.0406711
Ecd	1291.3	-0.179899	0.054841	-3.28037	0.00103669	0.0407025
Zc3h12b	446.617	0.328732	0.100238	3.27951	0.00103988	0.0407025
Vezt	2065.93	0.277002	0.0844989	3.27818	0.00104481	0.0407579
Rnf34	2236.17	-0.185903	0.0567272	-3.27713	0.00104867	0.0407719
Suclg1	2269.57	-0.163399	0.0499414	-3.27182	0.00106856	0.0414067
Xylt1	629.824	-0.277695	0.0853907	-3.25205	0.00114578	0.0441941
Rasgrp1	4583.6	0.160519	0.0493682	3.25147	0.0011481	0.0441941
Ptpn1	2022.84	-0.195509	0.0601591	-3.24986	0.00115461	0.044298
Gm21985	237.219	-0.44461	0.136873	-3.24834	0.00116081	0.0443896
Trp53inp2	7489.38	-0.116177	0.0358444	-3.24114	0.00119052	0.0453248
Csrnp3	3910.5	0.157432	0.0485833	3.24046	0.00119336	0.0453248
Sgk1	1883.77	-0.339523	0.104804	-3.2396	0.00119697	0.0453248
Zfp948	452.971	-0.269715	0.0833865	-3.23451	0.00121851	0.0459049
5830428H23Rik	547.582	-1.32525	0.409771	-3.23412	0.00122018	0.0459049
Inpp5f	14699.2	-0.129399	0.0400874	-3.22791	0.00124698	0.0467616
Nup93	1198.94	-0.199469	0.0619643	-3.21909	0.00128596	0.0480686
Ttc19	2205	-0.180405	0.0560949	-3.21607	0.00129959	0.0483769
Hr	82.3382	1.16612	0.362626	3.21576	0.001301	NA
Tmem143	632.653	-1.52496	0.474264	-3.21542	0.00130253	0.0483769
Lgi2	18735.2	-0.130462	0.0406068	-3.2128	0.00131448	0.0484558
Ankrd33b	1016.58	-0.259224	0.0806961	-3.21235	0.00131652	0.0484558
Fam45a	1058.6	-0.50003	0.155665	-3.21221	0.00131716	0.0484558
Prkab2	2753.55	0.191907	0.0598273	3.20768	0.00133808	0.04907
Arntl2	43.8543	1.9468	0.607806	3.203	0.00136002	NA
Ubash3b	2502.86	-0.153669	0.0479901	-3.2021	0.00136428	0.0498736
Idh2	776.443	-0.241465	0.0755554	-3.19586	0.00139415	0.0508057
Pank2	1081.45	0.244959	0.0766937	3.19399	0.0014032	0.0509755
Ank1	1066.75	0.374792	0.117445	3.19121	0.0014168	0.0512288
Crtac1	7226.33	-0.120861	0.0378804	-3.1906	0.00141978	0.0512288
Git1	7768.91	-0.0967909	0.03035	-3.18915	0.0014269	0.0512288
Syt4	10589.7	-0.104339	0.0327187	-3.18897	0.0014278	0.0512288
Tef	3974.2	0.666692	0.209619	3.18049	0.00147027	0.0525905
Deptor	347.383	0.373196	0.117453	3.1774	0.00148603	0.0528916
Setd1b	1257.91	0.248221	0.0781636	3.17566	0.00149498	0.0528916
Vangl2	564.208	0.305035	0.0960577	3.17554	0.00149557	0.0528916
Bysl	897.66	-0.232078	0.0730975	-3.17491	0.00149883	0.0528916
Crebrf	660.472	0.665828	0.209797	3.17368	0.00150518	0.0528916
Nrsn1	3763.76	-0.141243	0.0445065	-3.17353	0.00150599	0.0528916
B130024G19Rik	13.7619	2.65451	0.836782	3.17229	0.00151243	NA
Gm10233	4.59124	5.47377	1.7258	3.17172	0.00151537	NA
Sned1	87.9917	0.982207	0.309689	3.17159	0.00151607	NA
Ddx19b	2239.72	-0.173982	0.05486	-3.17138	0.00151714	0.0531228
Clic6	33.7611	-1.58675	0.501099	-3.16654	0.00154262	NA
Tmem39a	181.804	-0.991142	0.313021	-3.16637	0.00154352	0.0538842
Atg4b	2019.91	-0.198989	0.0629429	-3.16142	0.00157003	0.0544454
Adal	436.141	0.325452	0.102948	3.16132	0.00157057	0.0544454
Cirh1a	881.669	-0.200058	0.0632945	-3.16075	0.00157365	0.0544454
Gm16199	68.4144	-0.821469	0.260048	-3.15891	0.00158358	NA
Slc35c1	657.873	-0.243897	0.0772737	-3.15628	0.00159798	0.0551232
Gm4735	10.2511	2.91695	0.924799	3.15414	0.0016097	NA
Rap1gap2	4593.44	0.139313	0.0441776	3.15347	0.00161344	0.0554917
Fbxl3	1323.58	0.305324	0.0969032	3.15081	0.00162817	0.0558333
Ier2	354.708	-0.376483	0.119629	-3.1471	0.00164897	0.0563803
Zfp260	1989.37	-0.152246	0.0484755	-3.14068	0.00168559	0.0574632
Pik3r3	4011.27	0.15487	0.0493436	3.1386	0.00169755	0.057586
Ksr1	2080.48	0.197498	0.0629307	3.13834	0.0016991	0.057586
Rabgap1l	6616.11	0.252451	0.0805319	3.13479	0.00171974	0.0581163
Gm6863	18.099	-1.48421	0.473695	-3.13327	0.0017287	NA
Raver2	1085.09	0.315079	0.100704	3.12878	0.00175536	0.059148
Cul3	5451.2	-0.132523	0.0423838	-3.12674	0.00176757	0.0592471
Fam131a	14993.5	-0.107962	0.0345338	-3.12626	0.00177047	0.0592471
Extl3	6790.3	-0.107201	0.0342964	-3.12574	0.00177359	0.0592471
1700086L19Rik	281.653	-0.334153	0.107056	-3.12129	0.00180058	0.0597933
Cad	605.576	1.04335	0.334355	3.12048	0.00180557	0.0597933
Scg2	25716.5	-0.134365	0.0430638	-3.12014	0.00180768	0.0597933
Ankrd50	5124.73	-0.238043	0.0763217	-3.11894	0.00181502	0.0597933
Rgs8	7509.75	-0.184534	0.0591739	-3.1185	0.00181775	0.0597933
Nxph3	742.006	-0.306218	0.0982098	-3.118	0.0018208	0.0597933
Ptp4a2	7415.15	-0.168859	0.0541767	-3.11683	0.00182809	0.0598636
Notch2	398.219	0.32612	0.104822	3.11118	0.00186343	0.0607914
Prr36	982.526	0.330795	0.106343	3.11063	0.00186688	0.0607914
Fndc7	3.78331	3.6903	1.18672	3.10966	0.00187305	NA
Gulp1	54.744	1.10666	0.355898	3.10949	0.00187409	NA
Zfp672	715.364	0.269277	0.0866406	3.10798	0.00188373	0.0610351
Trpc3	195.005	0.622004	0.200143	3.1078	0.00188487	0.0610351
Foxo1	1116.42	0.239496	0.0771166	3.10564	0.0018987	0.0611555
Avpi1	364.864	-0.308787	0.09943	-3.10557	0.00189911	0.0611555
Dlgap1	13986.3	0.113077	0.0364304	3.10393	0.00190969	0.0613264
Slc12a5	9113.07	0.134357	0.0433085	3.10232	0.0019201	0.0614909
Iqcc	430.646	0.397149	0.128065	3.10116	0.00192766	0.0615632
Casp8ap2	455.426	0.741869	0.239495	3.09764	0.00195069	0.0621283
Tnrc6b	2838.01	0.282071	0.0910918	3.09656	0.00195779	0.062184
Gja3	96.7837	-0.601822	0.194421	-3.09547	0.00196505	0.0622443
Nudt5	617.473	-0.266146	0.0860024	-3.09464	0.00197055	0.0622489
Rin2	165.455	-0.654228	0.211521	-3.09296	0.00198168	0.0624142
Adgrb2	12719.4	0.229086	0.074084	3.09224	0.00198652	0.0624142
Dtnb	2607.77	-0.248893	0.080559	-3.08957	0.00200448	0.0628088
Brox	2832.03	0.255079	0.0825963	3.08827	0.00201328	0.0629151
Wbscr27	349.785	0.355472	0.115256	3.08419	0.00204105	0.0634947
Ovca2	323.49	0.565414	0.183341	3.08395	0.00204275	0.0634947
Top1	3325.59	-0.141463	0.0459025	-3.08181	0.00205746	0.0637811
Mlec	5423.2	-0.178732	0.0580474	-3.07908	0.00207642	0.0641979
Unkl	1223.2	0.22235	0.0722773	3.07635	0.00209549	0.0646155
Cflar	730.439	-0.351851	0.114488	-3.07325	0.00211741	0.0649921
Fbxw17	164.891	0.463139	0.150748	3.07227	0.0021244	0.0649921
Ankrd13a	954.569	-0.22972	0.0747867	-3.07167	0.00212864	0.0649921
Nr2c2	4356.15	0.168368	0.0548166	3.07147	0.00213006	0.0649921
Dsg2	6.72954	3.31575	1.08019	3.06959	0.00214353	NA
Bahcc1	807.359	0.314597	0.102579	3.06686	0.00216322	0.0657029
Ercc6	800.853	-0.215553	0.0702894	-3.06666	0.00216466	0.0657029
Il17rd	402.786	0.327225	0.106887	3.06141	0.00220297	0.0666914
Nmbr	117.307	-0.573086	0.187408	-3.05796	0.00222847	0.0671421
Eps8	3339.79	-0.186432	0.0609685	-3.05784	0.00222941	0.0671421
Uso1	3411.2	-0.120017	0.0392606	-3.05693	0.00223617	0.0671719
Rerg	487.753	0.475833	0.155815	3.05383	0.00225941	0.0676951
Mroh2a	2.58854	4.14534	1.35812	3.05226	0.00227122	NA
Gas2l1	1378.61	0.192954	0.0632332	3.05147	0.00227725	0.0680541
Map3k9	4460.34	-0.13608	0.0446572	-3.0472	0.0023098	0.0688499
Acot9	613.121	-0.232925	0.076474	-3.04581	0.00232056	0.0689427
Siae	669.025	0.229991	0.0755242	3.04526	0.00232478	0.0689427
Chac1	1403.85	-0.173473	0.057003	-3.04322	0.00234065	0.0690726
Sh3glb1	2307.03	-0.167874	0.0551642	-3.04316	0.00234104	0.0690726
Chst1	4123.26	0.151747	0.0499125	3.04026	0.00236373	0.0694794
Flrt3	1354.19	0.220462	0.0725236	3.03987	0.00236678	0.0694794
Wnt9a	145.317	0.45174	0.14878	3.03629	0.00239508	0.0700949
Ppp1r9a	4375.05	0.197152	0.0649445	3.0357	0.00239981	0.0700949
Wrn	226.591	0.345889	0.114026	3.03342	0.00241797	0.0704485
Brd7	1262.75	-0.196345	0.0648275	-3.02873	0.00245582	0.0713723
Pafah1b3	647.069	-0.283404	0.0936195	-3.02719	0.00246841	0.0715594
Adck3	812.892	0.351375	0.116151	3.02516	0.00248501	0.0718613
Atp2b4	2643.05	0.214546	0.0710282	3.02057	0.00252299	0.0727784
Elfn2	2939.93	0.190172	0.0629751	3.0198	0.00252943	0.0727838
Oser1	454.797	0.344174	0.114233	3.01292	0.00258746	0.0739846
Akr1b3	1045.23	-0.21128	0.0701306	-3.01267	0.0025896	0.0739846
Ncoa1	3500.23	0.129568	0.0430089	3.01259	0.00259026	0.0739846
Cnppd1	1297.92	0.18455	0.0613148	3.00988	0.0026135	0.0744656
Rfx1	449.889	0.309222	0.102797	3.00807	0.00262912	0.0747274
Slc24a2	7786.99	0.184111	0.0612489	3.00594	0.00264758	0.0750687
Hmg20a	1920.28	0.165814	0.0552058	3.00355	0.00266846	0.0753215
Pvrl2	906.018	-0.254469	0.0847257	-3.00344	0.00266946	0.0753215
Ypel1	494.77	0.259093	0.0863446	3.00068	0.00269374	0.0758225
Syt9	849.819	-0.224215	0.0747473	-2.99964	0.00270297	0.0758985
Gpx4	4795.33	-0.309724	0.103328	-2.9975	0.00272206	0.0762505
Arid4b	1705.75	0.153941	0.0514091	2.99442	0.00274964	0.0768378
Dock9	5633.2	0.16089	0.0538233	2.98923	0.00279684	0.0777409
Vcan	333.864	-0.607105	0.20313	-2.98875	0.00280117	0.0777409
Plekhh2	206.331	-0.41995	0.140533	-2.98826	0.00280572	0.0777409
Akirin1	2254.22	-0.182044	0.0609263	-2.98793	0.0028087	0.0777409
Ccng2	996.854	0.211297	0.0707581	2.98619	0.00282477	0.0779999
Med13	2627.52	0.300519	0.100703	2.9842	0.00284323	0.0783236
Foxo3	1630.11	0.206021	0.069128	2.98028	0.00287981	0.0787735
Etv5	5252.66	-0.156651	0.052576	-2.97952	0.002887	0.0787735
Tiparp	814.426	-0.386992	0.129896	-2.97925	0.00288952	0.0787735
Raph1	3010.58	0.175107	0.0587857	2.97875	0.00289432	0.0787735
Mad2l1	201.591	-0.741249	0.248894	-2.97817	0.00289973	0.0787735
Nudt3	8568.33	-0.223641	0.0750951	-2.9781	0.00290042	0.0787735
Topbp1	680.787	-0.391071	0.131346	-2.97741	0.002907	0.0787735
Hist1h4k	3.01091	4.19197	1.40802	2.97721	0.00290881	NA
Brinp1	6026	-0.119533	0.0401809	-2.97486	0.00293123	0.0792455
Cerk	2380.66	-0.149468	0.0502685	-2.97339	0.00294533	0.079442
Mlh3	844.067	0.199684	0.0672705	2.96837	0.00299379	0.080562
Arxes2	2512.1	-0.137598	0.0464885	-2.95983	0.00307806	0.0826384
Ptpn3	1218.61	0.279168	0.0943966	2.9574	0.00310249	0.0829153
Slc6a1	26138.4	-0.0822461	0.0278104	-2.95738	0.00310264	0.0829153
Prrc1	1160.62	-0.164079	0.0554963	-2.95658	0.00311068	0.0829397
4632428N05Rik	24.3642	-1.70853	0.578326	-2.95427	0.00313412	NA
Fahd2a	227.755	0.545145	0.184598	2.95316	0.00314544	0.0836744
Sgsh	226.434	0.62275	0.211063	2.95055	0.00317212	0.0841917
Cacna2d4	53.3342	0.904793	0.30673	2.9498	0.00317978	NA
Gm2974	142.709	0.862527	0.292625	2.94755	0.00320305	0.0848188
Lin54	735.583	-0.224618	0.0763324	-2.94263	0.00325438	0.0859822
1700016P03Rik	89.2607	-0.775524	0.263703	-2.9409	0.0032726	NA
Pan3	750.207	0.431179	0.146763	2.93793	0.00330416	0.0870116
Atp5g1	4800.22	-0.122771	0.041794	-2.93754	0.00330831	0.0870116
Siah2	546.027	-0.232336	0.0791777	-2.93436	0.0033424	0.0877097
Smarcc1	2259.14	0.293517	0.100222	2.92868	0.00340405	0.0891264
D330045A20Rik	124.768	-0.676931	0.23121	-2.92778	0.00341395	0.0891846
Anks1b	6792.4	0.13544	0.04629	2.92589	0.00343472	0.089526
Zbtb14	958.66	0.190172	0.0650187	2.92489	0.0034458	0.089614
Hmga1	3358.91	-0.174918	0.0599008	-2.92012	0.00349893	0.0907642
Nsf	37023.5	0.110193	0.0377433	2.91953	0.00350564	0.0907642
Gm12166	52.6377	-0.724436	0.248683	-2.9131	0.00357865	NA
Klhdc3	5276.06	-0.1035	0.0355306	-2.91299	0.00357988	0.0921493
Tbc1d2b	624.164	1.91006	0.655747	2.91281	0.00358195	0.0921493
Ypel5	2353.5	0.126606	0.0434667	2.91272	0.00358292	0.0921493
Usp2	1515.43	-0.29058	0.0998006	-2.91161	0.00359573	0.0922414
Gm8430	46.4441	-0.836738	0.287425	-2.91115	0.00360102	NA
Zbtb10	460.964	0.270255	0.0928381	2.91103	0.00360237	0.0922414
N4bp2l2	1017.27	-0.280837	0.0965241	-2.90951	0.00362	0.0924891
Fndc1	896.367	0.373502	0.128422	2.90839	0.00363295	0.0926164
Gm13244	7.40784	3.25819	1.12346	2.90014	0.00372996	NA
Ercc2	697.501	-0.571143	0.197	-2.8992	0.00374113	0.0951655
Hspa12a	9474.07	0.119572	0.041278	2.89674	0.00377061	0.0957061
Zfp882	150.701	0.635766	0.219626	2.89476	0.00379445	0.0961014
Fbxo11	4189.46	0.150177	0.0519141	2.89279	0.00381831	0.0964954
Tnrc18	7544.64	0.226039	0.0782387	2.8891	0.00386352	0.0972311
Gabpb2	165.254	0.398386	0.137917	2.88859	0.0038697	0.0972311
Ranbp17	228.531	-0.649325	0.224855	-2.88775	0.00388006	0.0972311
Ppp1r1a	3055.07	-0.118415	0.0410069	-2.88769	0.00388088	0.0972311
Foxo6	973.418	0.317706	0.110059	2.88668	0.00389331	0.0972731
F8a	553.735	-0.294311	0.101987	-2.88578	0.0039045	0.0972731
Ppme1	5048.28	-0.111492	0.0386383	-2.88552	0.00390766	0.0972731
1700037C18Rik	130.205	0.488287	0.169265	2.88474	0.00391732	0.0973053
Armcx3	5720.39	-0.0972271	0.0337359	-2.88201	0.00395147	0.0979442
Chrna4	321.998	0.33972	0.118019	2.87852	0.00399544	0.0988235
Arpc2	5390.11	-0.108508	0.0377234	-2.87641	0.0040223	0.0990428
Zfp60	1412.77	0.212161	0.0737874	2.8753	0.00403639	0.0990428
Rassf8	1262	-0.323102	0.112379	-2.87511	0.00403886	0.0990428
Zmym6	1203.1	0.176967	0.0615599	2.87471	0.004044	0.0990428
Neurod2	1887.83	0.243503	0.084712	2.87448	0.00404691	0.0990428
Cdh2	7421.5	0.0947667	0.0329804	2.87342	0.00406048	0.0991662
Lrrc14	677.274	0.267137	0.0929917	2.87269	0.00406988	0.0991874
Sgtb	3734.1	-0.12033	0.0419295	-2.86982	0.00410705	0.0996084
Crlf3	231.471	-0.521664	0.181794	-2.86954	0.00411073	0.0996084
Zfp467	182.812	-0.51128	0.178185	-2.86937	0.00411286	0.0996084
Cacna1d	1072.09	0.195869	0.068284	2.86845	0.00412488	0.0996919
Wnt3	10.1854	1.79728	0.626873	2.86706	0.00414302	NA
Aco2	14309.9	-0.0887606	0.0309715	-2.86588	0.00415855	0.100297
Rars	1993.15	-0.140355	0.0489925	-2.86483	0.00417237	0.100422
Mier2	972.517	-0.380357	0.132847	-2.86313	0.00419481	0.100689
Iqsec1	5710.74	0.266714	0.0931693	2.86268	0.0042008	0.100689
Pdzrn4	184.237	-0.387582	0.13545	-2.86144	0.00421719	0.100874
Penk	680.34	-0.253405	0.0886048	-2.85995	0.00423711	0.101092
Clec16a	2889.53	0.157364	0.055033	2.85946	0.00424367	0.101092
Rap1b	3133.55	-0.13075	0.0457506	-2.85789	0.00426475	0.101329
Maff	85.9729	-0.59067	0.206698	-2.85764	0.00426799	NA
Socs5	2202.54	-0.13925	0.0487328	-2.85742	0.00427106	0.101329
Vip	730.764	-0.226684	0.0793627	-2.85631	0.00428602	0.101477
Slc39a6	3243.05	-0.275413	0.0964757	-2.85474	0.0043072	0.101715
Gm29609	125.404	-0.586487	0.205477	-2.85427	0.0043136	0.101715
Mpp6	1599.83	-0.190535	0.0668309	-2.851	0.00435817	0.102558
Spred2	4986.84	-0.141402	0.0496201	-2.84969	0.00437623	0.102775
E330009J07Rik	2747.93	0.150647	0.0528996	2.84778	0.00440247	0.103183
Tarbp2	415.56	0.292757	0.102849	2.84647	0.00442068	0.103401
Shroom2	1850.35	0.138141	0.0485523	2.84521	0.00443827	0.103409
Hp1bp3	6245.95	0.152381	0.053558	2.84517	0.0044388	0.103409
Sp1	667.437	0.610563	0.215079	2.83879	0.00452854	0.105188
Dnmt3b	12.6504	1.99185	0.701695	2.83863	0.00453082	NA
Rbfox1	3482.13	0.120078	0.0423072	2.83823	0.00453649	0.105188
Phyhip	4720	0.197512	0.0696001	2.83782	0.00454232	0.105188
Tnr	4225.91	0.190909	0.0673283	2.8355	0.0045754	0.105743
1700017B05Rik	527.318	0.256994	0.0908318	2.82934	0.00466445	0.107453
Phip	1400.4	0.317417	0.112197	2.82911	0.00466783	0.107453
Polr2c	1212.7	-0.178835	0.063268	-2.82663	0.00470404	0.107965
Nol10	693.745	-0.223451	0.0790609	-2.82632	0.00470868	0.107965
C2cd3	613.323	0.318218	0.112725	2.82296	0.00475826	0.108887
Arid5a	939.238	-0.288037	0.102157	-2.81955	0.00480917	0.109836
Sik3	4740.58	-0.157961	0.056036	-2.81892	0.0048186	0.109836
Efcab6	65.0027	0.839102	0.297971	2.81605	0.00486174	NA
Wdr3	592.797	0.343549	0.122237	2.81052	0.00494619	0.112523
Med12l	1064.23	0.2772	0.0987918	2.8059	0.00501757	0.113924
Arhgap8	7.61466	-2.92176	1.04154	-2.80524	0.00502787	NA
Capn9	26.817	-2.58265	0.921152	-2.80371	0.00505182	NA
Adpgk	729.099	-0.195878	0.0699151	-2.80166	0.00508411	0.115106
Fam107a	1550.05	0.251108	0.0896391	2.80132	0.00508941	0.115106
N4bp2	358.188	0.529819	0.189242	2.7997	0.00511508	0.115433
Gpr22	3644	0.140753	0.0502842	2.79915	0.00512376	0.115433
Cdkl5	7222.74	0.161238	0.057671	2.79582	0.00517686	0.116404
Tspan33	428.912	0.283201	0.101431	2.79206	0.00523732	0.117464
Bmpr2	5937.78	0.190754	0.0683304	2.79164	0.00524422	0.117464
Trib2	1082.61	-0.198761	0.0712152	-2.791	0.00525458	0.11747
Cbln2	470.687	-0.262556	0.0941706	-2.78809	0.00530206	0.118292
Bcl7a	3108.6	0.136187	0.0488618	2.78719	0.00531681	0.118292
Pard6a	653.153	-0.216724	0.0777661	-2.78688	0.00532187	0.118292
Pabpc4l	9.52938	-2.41014	0.865849	-2.78356	0.00537666	NA
Hectd2	2427.29	-0.168473	0.0605651	-2.78169	0.00540773	0.119971
Wnt5a	2091.69	-0.195905	0.0704615	-2.78032	0.00543057	0.120112
Kcnc3	2663.66	0.135028	0.04857	2.78007	0.00543473	0.120112
Tmem2	550.746	-0.242964	0.0874937	-2.77694	0.0054874	0.120893
Plcl2	1837.83	-0.146292	0.0526851	-2.77673	0.00549088	0.120893
Bves	471.312	-0.253897	0.0915049	-2.77468	0.00552561	0.121428
Spag6	333.337	0.362038	0.130527	2.77367	0.00554276	0.121575
Hotairm1	7.29945	-2.89982	1.04596	-2.7724	0.00556447	NA
Spata2l	1510.59	-0.159826	0.0576583	-2.77195	0.00557215	0.121989
Vmp1	3039.23	-0.189015	0.0682565	-2.76919	0.00561962	0.122797
Slc6a11	2839.13	0.159334	0.0575686	2.76772	0.005645	0.123099
Iffo2	941.532	-0.186632	0.0674451	-2.76717	0.0056546	0.123099
Dnah7c	21.5887	2.26179	0.817735	2.76592	0.0056762	NA
Fam46a	231.856	-0.345246	0.124831	-2.7657	0.00568013	0.123423
Ran	6404	-0.106668	0.0386163	-2.76227	0.00574013	0.124494
2009-09-01	3233.01	-0.144491	0.0523358	-2.76085	0.00576504	0.124728
Hbp1	531.416	0.273462	0.0990646	2.76044	0.00577237	0.124728
Megf9	5025.76	0.159192	0.0576874	2.75957	0.00578783	0.12483
Mars	3380.65	-0.153751	0.0557489	-2.75792	0.00581695	0.125034
Gnb4	2034.84	-0.281498	0.102105	-2.75695	0.00583426	0.125034
Zc3h6	516.725	0.278201	0.100921	2.75662	0.00584026	0.125034
Mtg1	406.217	-0.3267	0.118532	-2.75622	0.00584729	0.125034
Ak4	1782.81	-0.230841	0.0837588	-2.75602	0.00585103	0.125034
Pja1	7202.52	-0.105846	0.0384157	-2.75526	0.00586447	0.125091
Aim1l	17.8116	-2.15515	0.782316	-2.75483	0.00587226	NA
Esd	2047.8	-0.167987	0.0610068	-2.75358	0.00589468	0.125505
Nars2	483.736	-0.333113	0.121002	-2.75295	0.00590609	0.125518
Serinc5	890.608	0.27365	0.0994621	2.7513	0.00593592	0.125922
Epha4	7374.44	0.214345	0.0779316	2.75042	0.00595181	0.126029
Sugp2	3480.69	0.138614	0.0504406	2.74806	0.00599485	0.126709
Plxnc1	1850.88	0.158343	0.057661	2.74611	0.00603073	0.127096
Rnf167	1377.56	0.147236	0.0536207	2.74587	0.00603501	0.127096
Mrps23	1055.04	-0.258706	0.09426	-2.7446	0.00605842	0.127358
Ckb	14105.4	-0.0987892	0.0360033	-2.74389	0.0060716	0.127405
Zfp52	125.506	-0.476667	0.173936	-2.74047	0.0061351	0.128366
Megf8	5346.36	0.148843	0.0543175	2.74024	0.00613946	0.128366
Fchsd2	2171.19	0.152235	0.0556314	2.73649	0.0062098	0.129603
Ccdc163	25.0599	1.08261	0.395798	2.73525	0.00623324	NA
Kcnj2	333.787	-0.264267	0.0966226	-2.73505	0.00623717	0.129746
Gfod2	682.537	-0.196764	0.0719441	-2.73495	0.00623897	0.129746
Eif4a1	10110.5	-0.106561	0.0389972	-2.73254	0.00628483	0.129765
RP24-68G17.4	2126.13	0.298119	0.109107	2.73236	0.0062883	0.129765
Ube2z	4018.4	-0.096594	0.0353528	-2.73229	0.00628961	0.129765
Ddx56	1094.81	-0.156566	0.057313	-2.73176	0.00629964	0.129765
Cpm	567.763	0.400096	0.146505	2.73093	0.0063155	0.129765
Tuba4a	7130.75	-0.118891	0.0435355	-2.7309	0.0063162	0.129765
Smim14	5974.74	-0.119273	0.0436767	-2.7308	0.00631804	0.129765
Phf5a	625.318	-0.229404	0.0840624	-2.72897	0.00635315	0.130256
Rragd	3667.73	0.182651	0.0669533	2.72803	0.00637136	0.1304
Relb	432.14	-0.275445	0.101051	-2.72579	0.00641482	0.131058
Slc7a5	10428.1	-0.0958884	0.0351928	-2.72466	0.00643675	0.131125
Ptpdc1	654.974	0.281662	0.103383	2.72446	0.00644065	0.131125
DXBay18	122.589	-0.714274	0.262274	-2.72339	0.00646156	0.131318
Mrrf	542.113	0.37283	0.136953	2.72233	0.00648243	0.131318
Tbc1d30	1202.46	0.171818	0.0631164	2.72225	0.00648398	0.131318
Bzrap1	4193.58	0.212425	0.0781198	2.71922	0.00654356	0.132294
Smc3	1628.7	0.172537	0.0634749	2.7182	0.00656382	0.132473
Mob3b	94.18	0.72297	0.266089	2.71702	0.00658717	0.132714
Dcun1d3	671.875	0.566509	0.208604	2.71571	0.00661335	0.133011
Dennd3	74.3201	-0.782588	0.288285	-2.71463	0.00663495	NA
Golga7b	4843.76	-0.113888	0.0419657	-2.71383	0.00665113	0.133442
Shc4	212.018	-0.384325	0.141635	-2.7135	0.00665775	0.133442
Gm14399	110.025	-0.483883	0.178402	-2.71232	0.00668133	0.133684
Hunk	1229.46	-0.157992	0.0582874	-2.71056	0.0067169	0.134165
Sele	4.1091	-2.91775	1.07786	-2.70699	0.00678957	NA
Ubxn11	85.1817	-1.18003	0.436023	-2.70634	0.00680295	NA
Kcng1	977.052	0.241709	0.0893725	2.70451	0.00684054	0.1364
Ampd2	1851.75	-0.224722	0.0831153	-2.70374	0.00685642	0.136483
Ctsc	119.36	0.444963	0.164666	2.70221	0.00688807	0.136878
Negr1	13136.4	0.12679	0.0469727	2.69923	0.00695005	0.137874
Etv3	1043.84	-0.204722	0.0759054	-2.69707	0.0069953	0.138536
Gm3294	66.3986	-0.749711	0.278037	-2.69645	0.00700838	NA
2410089E03Rik	1122.8	0.229514	0.0852147	2.69336	0.00707361	0.139848
Fyb	19.5136	1.65118	0.613164	2.69289	0.00708352	NA
Fzd1	815.518	-0.190093	0.070641	-2.69097	0.0071245	0.140615
Cstb	466.776	-0.233873	0.0869394	-2.69007	0.00714362	0.140681
2810403A07Rik	1431.02	-0.167657	0.0623413	-2.68934	0.00715938	0.140681
Tsc22d1	10243.5	-0.122559	0.0455759	-2.68912	0.00716416	0.140681
Fam126a	1115.06	0.228113	0.0850457	2.68224	0.00731306	0.143363
Xbp1	2578.92	-0.131694	0.0491138	-2.6814	0.00733159	0.143484
Pygo1	2526.24	0.180226	0.0672463	2.68009	0.00736018	0.143636
Eif5a	9923.32	-0.106425	0.0397119	-2.67992	0.00736405	0.143636
Nap1l5	7966.73	-0.113217	0.0422598	-2.67908	0.00738245	0.143754
Dixdc1	2314.65	0.344155	0.128513	2.67797	0.00740693	0.143989
Prpf39	732.621	0.182507	0.0681743	2.67707	0.00742693	0.144137
Cbfb	1199.67	-0.216123	0.0807715	-2.67573	0.00745658	0.144267
Nlgn1	3568.38	0.130675	0.0488388	2.67565	0.00745845	0.144267
Rdh10	790.035	0.199868	0.0747789	2.67278	0.00752252	0.145236
Rasd1	34.907	-0.800984	0.299695	-2.67266	0.00752523	NA
Rabepk	472.016	-0.308273	0.115361	-2.67225	0.00753445	0.145236
Bex1	1994.36	-0.131625	0.0492659	-2.67174	0.00754601	0.145236
Eif2b5	2219.43	-0.138807	0.0519873	-2.67001	0.00758494	0.145744
Pik3ip1	685.965	0.217846	0.0816828	2.66698	0.00765361	0.146319
Slc3a2	9070.17	-0.118261	0.044343	-2.66697	0.00765393	0.146319
Rasa2	1782.94	-0.230978	0.0866229	-2.66648	0.00766508	0.146319
Rnasel	247.424	-0.431808	0.161967	-2.66603	0.00767528	0.146319
Sacs	2333.08	0.242244	0.090867	2.66592	0.00767783	0.146319
Lonrf3	298.616	-0.337471	0.126624	-2.66515	0.00769541	0.146414
Vars	1849.51	-0.172541	0.0647624	-2.66422	0.00771671	0.14649
Gprc5c	42.2113	1.33818	0.502301	2.66409	0.00771967	NA
Eif3d	2445.58	-0.114402	0.0429457	-2.66388	0.0077246	0.14649
Gm15743	71.7228	-1.4647	0.549853	-2.6638	0.00772633	NA
Rasl10b	6767.37	-0.0832331	0.0312533	-2.66317	0.00774073	0.146557
Arl5b	1292.21	-0.234651	0.0881353	-2.6624	0.00775866	0.146658
Nedd4l	3683.15	0.114778	0.0431278	2.66134	0.00778305	0.146768
Rara	647.247	-0.219038	0.0823128	-2.66105	0.00778974	0.146768
Upf3b	481.631	0.231666	0.0870951	2.65992	0.007816	0.147024
Akt3	6461.32	0.0937572	0.0352593	2.65907	0.00783558	0.147154
Tppp	7602.56	0.20064	0.0756328	2.65281	0.00798242	0.14967
Lingo3	691.407	-0.209944	0.079175	-2.65165	0.00801001	0.149946
Sesn2	3271.15	-0.145613	0.0549317	-2.65079	0.00803032	0.150084
Ctns	354.039	0.266628	0.10064	2.64933	0.00806512	0.150493
Rev3l	4933.11	0.209974	0.0793883	2.6449	0.00817144	0.151963
Gjd2	780.762	-0.188985	0.0714636	-2.64449	0.00818134	0.151963
Nup188	1175.66	0.326577	0.123497	2.64442	0.00818314	0.151963
Prmt2	3156.03	-0.103503	0.0391642	-2.6428	0.00822231	0.152447
Cd72	5.9099	2.14426	0.811484	2.64239	0.00823236	NA
Nsl1	32.2733	0.898224	0.33998	2.64199	0.00824202	NA
Brca2	134.108	0.80043	0.303155	2.64033	0.00828243	0.153122
Impact	8746.76	-0.0824826	0.0312407	-2.64023	0.00828506	0.153122
Lgr6	43.2762	1.5518	0.587835	2.63986	0.00829414	NA
Baz2a	1936.47	0.148118	0.0561861	2.6362	0.00838398	0.154663
Tbc1d4	268.981	0.432306	0.164016	2.63575	0.00839506	0.154663
Rbm12	783.091	-0.25251	0.0958349	-2.63484	0.0084176	0.154817
Dot1l	2546.04	-0.12217	0.0463759	-2.63434	0.00843006	0.154817
Cenpi	45.3159	-1.06954	0.406143	-2.63341	0.00845318	NA
Chka	1757.22	-0.162186	0.0616079	-2.63255	0.00847474	0.155124
Fkbp4	2757.86	-0.135427	0.0514484	-2.63228	0.00848128	0.155124
Ccdc166	256.726	0.291121	0.110607	2.63204	0.00848744	0.155124
Rab40b	851.921	-0.315726	0.119986	-2.63137	0.00850418	0.155124
Spsb1	692.289	-0.273606	0.103993	-2.631	0.00851348	0.155124
Trim7	54.9735	1.40272	0.533666	2.62845	0.00857743	NA
Hspb3	18.172	-1.09782	0.41771	-2.62819	0.00858412	NA
Kcnt1	659.174	0.305521	0.116262	2.62787	0.0085922	0.156313
Dok5	618.42	-0.19971	0.0760129	-2.62731	0.00860622	0.156323
Hmgn2	3978.07	0.112759	0.0429274	2.62673	0.00862089	0.156323
Ammecr1	90.8362	0.560695	0.213517	2.626	0.00863952	NA
Fat4	917.917	0.377591	0.143813	2.62556	0.00865054	0.156323
AI593442	2067.31	-0.145112	0.0552694	-2.62555	0.00865102	0.156323
Tmem121	446.832	-0.24574	0.0936254	-2.62471	0.00867225	0.156323
Rnmt	2809.41	-0.118493	0.0451576	-2.62398	0.00869077	0.156323
Tead1	1594.24	0.262305	0.0999646	2.62397	0.00869106	0.156323
Hltf	339.614	0.280736	0.107004	2.62361	0.00870028	0.156323
Zfp120	411.807	0.283249	0.107991	2.62291	0.00871835	0.156384
Fam208a	1100.44	0.200785	0.0765646	2.62243	0.00873062	0.156384
Brwd3	571.324	0.260843	0.099495	2.62167	0.00874997	0.156451
Mtf1	1520.1	-0.219364	0.0836874	-2.62123	0.00876128	0.156451
Vat1	3877.38	-0.108731	0.0414935	-2.62045	0.00878146	0.156571
2700049A03Rik	183.813	0.583719	0.222832	2.61955	0.00880459	0.156743
Golt1a	2.30507	4.46158	1.70467	2.61728	0.00886342	NA
St7	892.845	-0.219132	0.0838161	-2.61444	0.00893743	0.158701
Ephb2	1907.02	0.214006	0.0818779	2.61372	0.00895613	0.158701
Rnf114	1607.87	-0.142121	0.054383	-2.61334	0.00896619	0.158701
Tro	7445.72	0.213481	0.081694	2.61318	0.00897043	0.158701
Fbl	677.223	-0.20413	0.0781296	-2.61271	0.00898281	0.158701
Mlx	1014.85	-0.25289	0.0968326	-2.61162	0.00901141	0.158964
Cited2	1565.91	-0.178802	0.0685253	-2.60928	0.00907321	0.159812
Zfp871	1503.1	0.289009	0.111008	2.6035	0.0092277	0.162218
Klf11	185.162	0.430392	0.165336	2.60313	0.00923769	0.162218
Tubb4b	7427.64	-0.105162	0.0404064	-2.60261	0.00925166	0.162218
Map4k2	535.696	0.261864	0.100665	2.60134	0.00928597	0.162283
Smoc2	401.836	0.253216	0.0973463	2.60119	0.00929014	0.162283
Foxf2	33.6199	-0.843755	0.324376	-2.60116	0.00929088	NA
Tns1	575.276	-0.349687	0.134447	-2.60093	0.00929724	0.162283
Pura	6413.13	0.184067	0.0707933	2.60006	0.00932063	0.162447
L1cam	10583.9	0.154027	0.0592736	2.59857	0.00936135	0.162913
Ralgps2	1649.84	0.321328	0.123728	2.59704	0.00940299	0.163334
Olfm4	111.407	0.483744	0.186341	2.59602	0.00943108	0.163334
Szt2	734.228	0.455612	0.175519	2.5958	0.00943709	0.163334
Pgm2	1511.3	-0.129408	0.049857	-2.59558	0.00944307	0.163334
Slc4a8	2610.71	0.227167	0.0875363	2.59512	0.00945582	0.163334
Crebl2	501.549	0.26085	0.100579	2.59348	0.00950112	0.163873
1810043G02Rik	516.051	0.241638	0.0932303	2.59184	0.00954645	0.164309
Polr1b	355.033	-0.329392	0.127103	-2.59154	0.00955464	0.164309
Ntsr1	285.834	0.364755	0.140869	2.58933	0.00961635	0.164898
Soga1	1964.27	0.217328	0.083941	2.58906	0.00962392	0.164898
Arxes1	3180.34	-0.172779	0.0667417	-2.58876	0.00963212	0.164898
Brinp2	2176.99	0.18478	0.0713909	2.58828	0.00964564	0.164898
Mycl	997.746	0.220899	0.0854072	2.58642	0.00969795	0.165549
Ccdc177	587.375	0.262005	0.101402	2.58384	0.00977079	0.166548
Rpa1	2430.93	-0.124421	0.0481863	-2.58209	0.00982029	0.167146
Exo1	41.575	1.86294	0.72172	2.58125	0.00984441	NA
Dact2	523.058	0.23963	0.092844	2.581	0.00985145	0.167431
Mpc1	2854.38	-0.134473	0.0521182	-2.58015	0.00987577	0.1676
Lonp2	2246.28	-0.1179	0.0457151	-2.57902	0.00990809	0.167903
Eea1	2306.93	-0.134286	0.0521162	-2.57666	0.00997605	0.168809
Cd300a	7.41244	-2.28172	0.885768	-2.57598	0.00999554	NA
Usp22	13739.4	0.124827	0.048465	2.57561	0.0100065	0.169077
Abcg1	1558.01	0.133349	0.0517958	2.57451	0.0100382	0.169367
Bdp1	1094.63	0.249281	0.0968824	2.57303	0.0100814	0.169849
Txnl4b	466.206	0.225758	0.0878484	2.56985	0.0101741	0.171164
Id2	1844.53	-0.16308	0.0634972	-2.5683	0.0102198	0.17161
Polr2a	3672.03	0.170741	0.0664894	2.56795	0.0102302	0.17161
Fam212b	814.997	0.214376	0.083533	2.56636	0.0102773	0.172152
Unc45a	1492.66	-0.226008	0.0881014	-2.56532	0.010308	0.172153
Dock5	216.624	-0.342081	0.133358	-2.56514	0.0103133	0.172153
Cadm2	2473.51	0.142915	0.0557205	2.56486	0.0103218	0.172153
Serpinb5	11.5423	1.43999	0.5618	2.56318	0.0103719	NA
Figf	181.708	0.387523	0.151191	2.56314	0.0103731	0.172762
Atrx	5895.38	0.200143	0.0781148	2.56217	0.0104022	0.172817
Zswim4	681.415	-0.186092	0.0726347	-2.56203	0.0104062	0.172817
Baiap2l2	304.021	-0.559608	0.219065	-2.55452	0.0106333	0.176337
Ttn	4.72699	2.46076	0.963453	2.55411	0.0106461	NA
Ash1l	3426.46	0.205221	0.0803716	2.5534	0.0106676	0.176654
Inpp5d	80.3346	-0.767548	0.30073	-2.55228	0.010702	NA
Palld	102.481	0.666298	0.261097	2.55192	0.0107132	0.177156
Nr4a2	1446.84	-0.632631	0.248016	-2.55077	0.0107485	0.177487
Golph3	2288.68	-0.121736	0.0477609	-2.54886	0.0108076	0.17821
Cdan1	827.635	0.176208	0.069185	2.54691	0.0108681	0.178954
A630052C17Rik	100.031	0.462195	0.181584	2.54535	0.0109168	0.179502
Cldnd1	2353.86	-0.152273	0.059837	-2.54479	0.0109344	0.179537
Cep68	1154.36	0.141236	0.0555319	2.54334	0.0109799	0.18003
Plxna1	9365.97	0.165291	0.0650115	2.54249	0.0110067	0.180215
Ckmt1	1966.48	-0.139016	0.0546998	-2.54143	0.0110401	0.180508
Pvrl3	1457.99	0.313007	0.123207	2.5405	0.0110694	0.180733
Pkm	34886.6	-0.0864634	0.0340696	-2.53784	0.0111538	0.181662
Rnf144a	618.164	0.190202	0.0749498	2.53772	0.0111576	0.181662
Gm21857	14.5864	-1.70664	0.672566	-2.5375	0.0111647	NA
Vgf	40016.2	-0.107905	0.0425404	-2.53654	0.0111955	0.182024
Sowahb	17.5333	-1.2038	0.474685	-2.536	0.0112127	NA
Crtc1	4283.15	0.155103	0.0611754	2.53538	0.0112325	0.182371
Wnt7a	391.998	0.515692	0.203439	2.53487	0.011249	0.182384
Kcnj4	4052.71	-0.120069	0.0474277	-2.53163	0.0113534	0.183822
Anxa11	263.443	-0.36167	0.142942	-2.53019	0.0114	0.184319
6030419C18Rik	7627	-0.111841	0.044212	-2.52966	0.0114173	0.184342
Sertad4	610.892	0.310369	0.122731	2.52885	0.0114436	0.18451
2610020H08Rik	25.3949	-2.16072	0.854535	-2.52853	0.0114541	NA
Pithd1	2921.22	0.133057	0.0526372	2.5278	0.0114779	0.184579
Fat3	1962.78	0.376739	0.149059	2.52745	0.0114895	0.184579
Rbm19	528.145	0.33364	0.132016	2.52726	0.0114955	0.184579
Dsp	70.9351	0.647114	0.256096	2.52684	0.0115093	NA
Gtpbp4	1067.72	-0.153445	0.0607753	-2.5248	0.0115765	0.185599
Clic4	2624.33	-0.156968	0.0621812	-2.52436	0.011591	0.185599
Pak4	3340.68	-0.112456	0.0445673	-2.52329	0.0116264	0.18591
Drd1	282.869	-0.264725	0.105055	-2.51986	0.0117401	0.187471
Rbm39	4311.07	0.142994	0.0567789	2.51843	0.011788	0.187977
Ahnak2	74.13	0.669972	0.266092	2.51782	0.0118083	NA
Actr1b	6925.05	-0.132642	0.0526856	-2.51761	0.0118154	0.188156
Kat6a	2293.31	0.315913	0.125604	2.51515	0.0118982	0.189216
Trpc6	398.729	-0.251576	0.100046	-2.5146	0.0119169	0.189254
Mknk2	1275.88	-0.267909	0.106621	-2.51271	0.0119807	0.189374
Zbtb20	6853.01	0.229599	0.0913788	2.51261	0.0119842	0.189374
Ngf	146.313	-0.410907	0.16354	-2.51258	0.0119853	0.189374
Stag2	2276.35	0.567203	0.225757	2.51245	0.0119896	0.189374
Rcor2	232.651	0.376993	0.150119	2.5113	0.0120287	0.189734
Serpinb6a	669.23	-0.193543	0.0771104	-2.50995	0.0120749	0.190047
Dyrk2	1215.68	-0.173734	0.0692233	-2.50976	0.0120813	0.190047
Gm4969	11.2988	1.49677	0.596616	2.50876	0.0121156	NA
Pdxk	5492.2	-0.112283	0.0447602	-2.50854	0.0121232	0.190377
Gnl3	723.97	-0.178869	0.0713186	-2.50802	0.0121408	0.190377
Sptb	3621.45	0.176041	0.0702118	2.50729	0.0121662	0.190377
Efcab7	27.9222	1.49527	0.596438	2.507	0.0121759	NA
Ephx1	749.734	-0.199122	0.0794436	-2.50645	0.012195	0.190377
P2rx3	799.898	-0.296693	0.118373	-2.50643	0.0121957	0.190377
Saraf	9568.32	-0.0783487	0.0312608	-2.50629	0.0122005	0.190377
Ccdc91	1116.4	0.176045	0.0702549	2.5058	0.0122175	0.190387
Tmcc1	2115.59	0.144539	0.0576945	2.50525	0.0122366	0.190429
Usp36	1190.58	-0.191996	0.0766778	-2.50393	0.0122822	0.190858
Tspan31	2407.4	-0.136829	0.0546551	-2.5035	0.012297	0.190858
Ptbp1	657.576	0.467512	0.186865	2.50187	0.0123538	0.191449
Slc31a1	1662.84	-0.127304	0.0508919	-2.50145	0.0123684	0.191449
Gabrg2	5316.53	-0.0947243	0.0378783	-2.50075	0.0123929	0.191449
Gm5537	16.0089	-7.37179	2.94796	-2.50065	0.0123967	NA
Engase	255.348	0.54907	0.219582	2.50053	0.0124009	0.191449
2610015P09Rik	111.542	-2.19824	0.879299	-2.49999	0.0124196	0.191482
Trps1	656.135	0.24966	0.099924	2.49849	0.0124723	0.19204
Zfp263	582.159	-0.201987	0.080921	-2.4961	0.0125568	0.193085
Zbtb18	11533.7	0.126808	0.0508178	2.49534	0.0125836	0.193242
Plekha6	1617.9	0.283184	0.113614	2.4925	0.0126847	0.19411
Zkscan2	303.478	0.351935	0.141217	2.49216	0.0126968	0.19411
Slc2a1	814.338	-0.215052	0.0863271	-2.49113	0.0127338	0.19411
Mmd2	4563	0.112914	0.0453281	2.49103	0.0127372	0.19411
Tbcb	1703.18	-0.160056	0.0642642	-2.49059	0.0127531	0.19411
Sdha	9401.5	-0.153846	0.0617733	-2.49049	0.0127565	0.19411
Arhgef40	765.684	0.416192	0.167165	2.4897	0.0127852	0.19411
Rasgef1b	815.299	-0.225964	0.0907648	-2.48956	0.0127902	0.19411
Pantr1	399.793	-0.64473	0.258974	-2.48955	0.0127904	0.19411
Wif1	194.629	-0.344732	0.138505	-2.48894	0.0128125	0.194192
Pik3r2	5162.25	-0.148255	0.0595862	-2.48807	0.0128438	0.194413
Csrnp2	1048.04	-0.147666	0.0593607	-2.4876	0.0128609	0.194419
Gtf2a1	1295.89	0.199774	0.0803347	2.48677	0.0128908	0.194618
Podxl	496.385	0.22442	0.0902831	2.48574	0.0129282	0.194929
Cry1	358.607	-0.26108	0.105131	-2.48338	0.0130143	0.195972
Smg1	3694.67	0.273954	0.110497	2.47929	0.0131645	0.197979
Dsc1	56.015	-0.57794	0.233135	-2.47899	0.0131755	NA
Gltscr1l	1447.76	0.198233	0.0800443	2.47655	0.0132661	0.19917
Nfix	13024.5	0.13445	0.0542963	2.47623	0.013278	0.19917
Fam166a	5.52479	-4.10336	1.65753	-2.47559	0.0133015	NA
Htr2a	257.909	-0.295585	0.119418	-2.47521	0.0133158	0.199402
Atg7	742.228	0.498236	0.201317	2.47489	0.0133278	0.199402
Sphk2	958.386	-0.149524	0.060447	-2.47364	0.0133745	0.199843
P3h4	270.913	0.806886	0.326411	2.472	0.0134361	0.200495
Elp4	397.728	0.285428	0.115485	2.47156	0.0134526	0.200495
Srxn1	3760.24	-0.146385	0.0593366	-2.46703	0.0136239	0.202783
Sema4f	1803.83	0.185642	0.0752627	2.46658	0.013641	0.202783
Sipa1l2	2619.16	-0.140094	0.0568256	-2.46534	0.0136885	0.203229
Atmin	2116.66	-0.123165	0.0499829	-2.46414	0.0137341	0.203647
Tlr4	7.86615	-2.45313	0.995939	-2.46313	0.013773	NA
Asb6	850.266	-0.196228	0.0796865	-2.4625	0.0137972	0.204322
Plekhd1	33.6288	-1.55233	0.630424	-2.46236	0.0138025	NA
Pnoc	2650.14	-0.157117	0.0638282	-2.46156	0.0138336	0.204599
Tigd2	696.254	-0.175665	0.0714175	-2.4597	0.0139054	0.205401
Gstm7	172.354	-0.35844	0.145812	-2.45824	0.0139619	0.205974
Unc119b	1616.46	-0.126141	0.0513433	-2.45682	0.0140172	0.206527
Eif4b	6479.36	0.0785404	0.0319773	2.45613	0.0140441	0.206661
Wdtc1	2531.57	0.178064	0.0725407	2.45467	0.0141013	0.207241
Cdkn1a	3317.34	-0.152428	0.0621284	-2.45343	0.0141499	0.207283
Crls1	914.437	-0.164192	0.0669305	-2.45317	0.0141604	0.207283
Lman2	2501.58	-0.10144	0.0413525	-2.45306	0.0141645	0.207283
Dusp7	1253.51	-0.232311	0.0947132	-2.45278	0.0141755	0.207283
Med10	1086.16	-0.151398	0.061742	-2.4521	0.0142024	0.207416
Gigyf2	2038.78	0.183239	0.0747927	2.44996	0.0142874	0.208395
Pqbp1	1370.88	-0.14928	0.0609684	-2.44848	0.0143462	0.20899
Atf4	11032.4	-0.1371	0.0560112	-2.44772	0.0143762	0.209166
Mbd6	863.142	0.235926	0.0964163	2.44695	0.014407	0.209351
3110021N24Rik	4.58778	2.33648	0.954901	2.44683	0.0144117	NA
5830415F09Rik	69.2649	0.505623	0.206704	2.44612	0.0144402	NA
Mid2	1131.78	0.219647	0.0898306	2.44512	0.0144804	0.209888
Sema4b	377.797	0.226922	0.092812	2.44496	0.0144868	0.209888
Scpep1	1096.11	-0.138295	0.0565698	-2.44468	0.0144981	0.209888
Isca1	4582.5	-0.0971055	0.0397414	-2.44343	0.0145482	0.210097
Col4a1	1195.28	0.190136	0.0778299	2.44296	0.0145672	0.210097
Npy	3118.37	-0.159062	0.0651338	-2.44208	0.0146029	0.210097
Adra1b	492.667	-0.195968	0.0802505	-2.44196	0.0146079	0.210097
Jup	721.305	0.193832	0.0793777	2.44189	0.0146104	0.210097
Mark3	3271.65	-0.133978	0.0548722	-2.44163	0.014621	0.210097
Mga	1941.81	0.222366	0.091101	2.44087	0.0146519	0.210281
Egr1	2428.94	-0.172795	0.0708523	-2.4388	0.014736	0.211229
Taok1	4934.05	0.150273	0.061631	2.43827	0.0147576	0.211277
Zwint	28426.6	-0.0732738	0.0300575	-2.43779	0.0147775	0.211302
Strip1	3742.55	-0.102821	0.0421872	-2.43725	0.0147995	0.211357
Gm37773	9.36223	1.4023	0.575476	2.43676	0.0148194	NA
Ackr1	1023.23	0.156613	0.0642984	2.43572	0.0148624	0.211832
Fbxw8	1837.92	-0.119539	0.049081	-2.43555	0.0148693	0.211832
Ergic1	5077.18	-0.0894837	0.036782	-2.43281	0.014982	0.213177
Spsb3	985.842	-0.289567	0.11909	-2.4315	0.0150363	0.213392
Uckl1	125.482	-0.407792	0.167757	-2.43085	0.0150636	0.213392
Susd6	2025.19	-0.12807	0.0526865	-2.43079	0.0150659	0.213392
Cfap36	2469.31	-0.129342	0.0532123	-2.43068	0.0150706	0.213392
Icosl	108.552	0.43133	0.177548	2.42937	0.0151252	0.213905
Ddah1	4488.35	-0.135501	0.0558152	-2.42767	0.0151963	0.21465
Klhl11	818.885	0.233528	0.0962249	2.42689	0.0152288	0.214848
Dmxl2	9738.79	0.165175	0.0680872	2.42593	0.0152691	0.214869
Phf21b	314.039	-0.427715	0.176314	-2.42586	0.015272	0.214869
Mapk4	1082.98	-0.145769	0.0601082	-2.42511	0.0153039	0.214869
Dnajb2	2009.35	-0.152091	0.0627152	-2.4251	0.0153042	0.214869
Psmc4	2799.36	-0.105722	0.04361	-2.42427	0.0153393	0.215102
Grp	919.5	-0.186343	0.0769555	-2.42144	0.015459	0.216519
Sox13	58.0395	0.874592	0.361416	2.4199	0.0155246	NA
Cope	1839.35	-0.117057	0.0484347	-2.41679	0.0156579	0.219041
Gm10076	466.362	-0.201321	0.083369	-2.41481	0.0157433	0.219676
Dlx6os1	3031.36	-1.10624	0.458177	-2.41445	0.0157591	0.219676
Zcchc12	7711.73	-0.117165	0.0485388	-2.41385	0.0157851	0.219676
Npr3	801.978	0.171101	0.0708857	2.41376	0.015789	0.219676
Pik3ca	2558.29	0.275606	0.114191	2.41355	0.0157978	0.219676
Sh3rf1	2635.93	-0.107729	0.0446569	-2.41238	0.0158487	0.220121
Arrdc2	375.559	0.261376	0.108393	2.41137	0.0158928	0.220471
Huwe1	11185.7	0.646543	0.268407	2.40882	0.0160042	0.22175
Xpnpep1	2110.44	-0.145104	0.0603058	-2.40614	0.0161222	0.22312
Abcc2	10.9874	2.92502	1.21618	2.40508	0.0161689	NA
Igsf3	2150.72	0.163001	0.0677792	2.40488	0.0161776	0.22362
Gm13387	6.07305	-1.97436	0.821038	-2.40472	0.016185	NA
Notch4	116.08	2.02788	0.843431	2.40432	0.0162025	0.223699
Tnfrsf19	1377.47	0.170522	0.070952	2.40335	0.0162456	0.224028
Trim33	2410.46	0.118508	0.0493392	2.40189	0.0163105	0.224656
E130309D14Rik	973.315	0.145329	0.0605502	2.40014	0.0163886	0.225282
Snx9	269.516	-0.28505	0.11877	-2.40001	0.0163948	0.225282
Atp5g3	6033.87	-0.0826997	0.0344906	-2.39775	0.0164962	0.226393
Gm14440	4.42194	5.54709	2.31374	2.39746	0.0165093	NA
Gpank1	213.31	0.481612	0.200894	2.39734	0.0165145	0.226393
Apob	4.33884	3.15424	1.31749	2.39412	0.0166602	NA
Plekha7	160.901	0.369813	0.154476	2.39398	0.0166664	0.227339
Slc6a6	3950.42	-0.100435	0.0419553	-2.39386	0.0166721	0.227339
Nebl	2029.89	0.309018	0.12909	2.39382	0.0166741	0.227339
Fkbp8	7486.91	-0.0828951	0.0346325	-2.39357	0.0166854	0.227339
Tmem178b	15569	0.153142	0.0640166	2.39223	0.0167463	0.227339
Golph3l	592.126	0.32694	0.136672	2.39215	0.0167502	0.227339
Mmp17	5800.87	-0.0955315	0.0399365	-2.39208	0.016753	0.227339
Cdh22	865.716	-0.161463	0.0675007	-2.39202	0.0167558	0.227339
Gm15496	73.5862	0.750339	0.313685	2.39201	0.0167563	NA
Daam1	4749.56	-0.100226	0.0419016	-2.39194	0.0167596	0.227339
Aifm3	88.4865	0.558871	0.233824	2.39013	0.0168425	NA
Trpt1	151.451	-0.342713	0.143442	-2.3892	0.0168849	0.228773
Naa15	1866.25	0.184437	0.0772682	2.38697	0.0169879	0.2299
Tmem194	86.4702	0.495982	0.20782	2.38659	0.0170052	NA
Ythdc1	1875.18	-0.198808	0.0833355	-2.38563	0.0170498	0.230265
Fbln5	340.03	-0.248385	0.104121	-2.38553	0.0170545	0.230265
Nol4l	2025.99	0.125951	0.0528324	2.38397	0.017127	0.230977
Dcx	3125.08	0.138337	0.0580404	2.38347	0.0171504	0.231023
Ttbk1	4304.01	-0.104602	0.0438993	-2.38278	0.0171824	0.231095
Tmem165	792.841	-0.191362	0.0803196	-2.3825	0.0171954	0.231095
Kmt2c	1877.16	0.306454	0.128684	2.38145	0.0172448	0.231491
Plac9b	21.2783	-1.29711	0.544771	-2.38102	0.0172649	NA
Got1	6406.09	-0.106999	0.0449692	-2.37939	0.0173415	0.232103
Lmo3	2258.79	0.1187	0.0498938	2.37906	0.0173569	0.232103
G3bp1	3405.73	-0.0988563	0.0415545	-2.37896	0.0173617	0.232103
Map3k3	431.223	0.235951	0.0992102	2.37829	0.0173931	0.232103
Gm13136	16.7685	1.01594	0.427214	2.37806	0.0174041	NA
Cc2d2a	326.034	0.269083	0.113161	2.37787	0.0174128	0.232103
U2af1	910.541	-0.177119	0.0744952	-2.37759	0.017426	0.232103
March11	102.756	-0.40637	0.170923	-2.37751	0.0174302	0.232103
Fam84a	1352.17	-0.146982	0.0618698	-2.37567	0.017517	0.232532
Noc2l	2384.09	-0.108189	0.0455413	-2.37562	0.0175193	0.232532
Frmpd4	3855.14	0.110208	0.0463999	2.37518	0.0175404	0.232532
Msi2	4177.25	-0.0870128	0.0366349	-2.37514	0.0175424	0.232532
Tagln3	4398.13	-0.0991807	0.0417681	-2.37456	0.01757	0.232633
Pkia	8335.77	0.126223	0.0531844	2.37332	0.0176292	0.233151
Dnah7b	69.4083	1.03705	0.437079	2.37269	0.0176589	NA
RP24-380C2.2	5.18691	2.47142	1.04201	2.37177	0.0177031	NA
Arhgap24	200.974	-0.338812	0.142966	-2.36988	0.0177938	0.234617
A830010M20Rik	4844.23	-0.136419	0.0575653	-2.36982	0.0177969	0.234617
Zfp358	757.361	-0.153528	0.0647894	-2.36965	0.0178048	0.234617
Tnrc6c	3243.66	0.149938	0.0632833	2.36932	0.0178208	0.234617
Cux2	830.878	0.344228	0.145518	2.36553	0.0180041	0.236669
Agfg1	4167.13	-0.105845	0.0447605	-2.3647	0.0180445	0.236669
Bre	1248.75	0.157549	0.0666303	2.36452	0.0180535	0.236669
Wdr45	800.186	0.201545	0.0852406	2.36442	0.0180581	0.236669
Kcnma1	3689.56	0.186346	0.0788384	2.36364	0.0180963	0.236903
Tll1	654.899	-0.191869	0.0811938	-2.3631	0.0181229	0.236983
Fan1	190.894	0.300161	0.127073	2.36211	0.0181714	0.237315
Xpo7	2673.7	0.0934693	0.0395763	2.36175	0.018189	0.237315
Zfp598	1276.69	-0.146404	0.0620011	-2.3613	0.0182108	0.237332
Secisbp2l	2827.7	0.114267	0.0484231	2.35977	0.0182862	0.237818
Usp1	433.456	0.388633	0.164695	2.35971	0.018289	0.237818
Fry	4068.02	0.202111	0.0856978	2.35842	0.0183529	0.237921
Ift122	759.093	-0.454818	0.19285	-2.3584	0.0183537	0.237921
Ankrd10	975.155	0.151185	0.0641073	2.35831	0.0183583	0.237921
Wasf1	6662.23	0.0918458	0.038963	2.35726	0.0184103	0.238175
Pvrl1	3644.54	-0.112755	0.0478402	-2.35692	0.0184273	0.238175
Xpc	467.337	0.204902	0.0869454	2.35667	0.0184394	0.238175
A230046K03Rik	1399.25	0.125286	0.0531818	2.35581	0.0184822	0.238242
Sirpa	8480.83	0.130286	0.0553056	2.35575	0.0184855	0.238242
Ksr2	2444.77	0.205647	0.0873169	2.35519	0.0185135	0.238338
Cdc42se1	2221.9	-0.155146	0.065918	-2.35363	0.0185911	0.238894
Eftud1	709.488	-0.25704	0.109216	-2.3535	0.0185978	0.238894
Sars	8796.17	-0.0907275	0.0386074	-2.35	0.0187734	0.240884
Harbi1	146.624	0.480042	0.204359	2.34901	0.0188232	0.241257
Pigc	425.714	0.302072	0.128676	2.34754	0.0188976	0.241944
Taf6l	319.654	0.416584	0.177513	2.34678	0.0189366	0.242176
RP23-335C9.1	57.0879	0.5714	0.243532	2.3463	0.0189607	NA
Smpd1	4413.67	-0.0787928	0.0335989	-2.3451	0.0190221	0.242973
Acap3	5407.44	-0.123198	0.0525442	-2.34465	0.0190448	0.242973
Abtb2	253.647	-0.292131	0.124612	-2.34432	0.0190616	0.242973
Kcna2	3062.41	0.194065	0.0828279	2.34299	0.0191301	0.243579
Ccna1	10.1961	1.87568	0.800923	2.3419	0.0191857	NA
Xpo4	384.349	-0.227526	0.0972072	-2.34063	0.0192514	0.244612
Fam163a	576.838	-0.223622	0.0955569	-2.3402	0.0192735	0.244612
Arih2	1734.61	-0.158397	0.067689	-2.34006	0.0192804	0.244612
Gria2	16340.1	0.103862	0.0443896	2.33977	0.0192954	0.244612
Ccdc59	667.225	-0.199118	0.0851216	-2.33922	0.019324	0.244707
Trove2	2091.99	0.129561	0.0554094	2.33825	0.0193745	0.24508
Adgrf4	60.3752	-0.865412	0.370166	-2.3379	0.0193923	NA
Celf6	2608.74	-0.126055	0.0539367	-2.3371	0.0194341	0.245567
Tnrc6a	2019.05	0.127393	0.0545631	2.33478	0.0195547	0.246822
Kbtbd6	27.4269	0.965584	0.413667	2.33421	0.0195849	NA
Dgat2	2994.78	-0.0947893	0.0406289	-2.33305	0.0196456	0.247485
Kdm6a	779.81	0.184056	0.0788936	2.33297	0.0196497	0.247485
Stambpl1	285.417	-0.261677	0.112203	-2.33218	0.0196913	0.24774
Ttc25	15.0813	1.269	0.544241	2.33169	0.0197172	NA
Rcor3	647.561	-0.307724	0.132049	-2.33037	0.0197865	0.248522
Abi2	8100.02	0.0976473	0.0419065	2.33012	0.0197997	0.248522
Gli3	122.217	0.436662	0.187433	2.32969	0.0198225	0.248522
Alkbh1	465.896	-0.301274	0.129337	-2.32938	0.019839	0.248522
Prkce	13410.6	0.118448	0.0508943	2.32732	0.019948	0.249618
Csdc2	7943.48	-0.0948304	0.0407603	-2.32654	0.0199899	0.249829
Ttc9	1638.89	-0.118569	0.0509749	-2.32604	0.0200166	0.249829
Ttc39b	2318.95	-0.254366	0.109385	-2.32542	0.0200493	0.249829
Txlng	718.236	-0.163149	0.0701603	-2.32537	0.0200522	0.249829
Amot	921.087	0.148483	0.0638636	2.32499	0.0200723	0.249829
Syt17	1005.63	0.158607	0.0682481	2.32398	0.0201264	0.250178
Elmo1	4404	-0.0986849	0.0424727	-2.32349	0.0201529	0.250178
Cep131	665.157	0.341169	0.146849	2.32327	0.0201649	0.250178
Dcdc2a	73.2937	-0.684616	0.294887	-2.32162	0.0202533	NA
Psmd4	2571.76	-0.126215	0.0543767	-2.32113	0.0202801	0.251339
Ddx41	806.185	-0.1687	0.0727201	-2.31985	0.0203489	0.25189
Cct3	3829.49	-0.0962988	0.041517	-2.3195	0.0203679	0.25189
Fbxo4	70.6581	0.651303	0.280833	2.31918	0.0203852	NA
Rcbtb1	869.796	0.181826	0.0784305	2.3183	0.0204329	0.25222
Coq10b	376.908	-0.305037	0.131611	-2.31772	0.0204648	0.25222
Tmem106b	6449.25	0.162666	0.070191	2.31748	0.0204779	0.25222
Gm20716	3742.14	0.113796	0.0491049	2.31741	0.0204813	0.25222
Actr3	7413.17	-0.106411	0.0459827	-2.31415	0.0206593	0.254142
Car12	184.162	0.399874	0.172837	2.31359	0.0206904	0.254256
Gm26707	2.20089	3.74966	1.62296	2.31038	0.0208673	NA
Kpna2	914.385	-0.197651	0.0856463	-2.30776	0.0210126	0.257942
Pacrgl	175.359	-0.562797	0.244012	-2.30643	0.0210865	0.258577
Rps6kl1	1008.74	0.1645	0.0713982	2.30398	0.0212237	0.259985
Gm13305	3.78929	2.77506	1.20478	2.30339	0.0212571	NA
Gm32444	16.7391	1.0832	0.470433	2.30255	0.0213039	NA
Nsd1	4053.78	0.184521	0.0801541	2.30207	0.021331	0.260512
Cckbr	254.187	-0.373275	0.162149	-2.30205	0.0213324	0.260512
Clk3	1079.3	-0.154279	0.0670296	-2.30165	0.0213548	0.260512
Psmb2	1888.49	-0.12199	0.0530016	-2.30162	0.0213563	0.260512
Rassf6	5.55726	-2.21518	0.962937	-2.30044	0.0214231	NA
Agbl4	238.92	0.261325	0.113649	2.29941	0.0214819	0.261769
Rassf3	384.138	-0.266288	0.115949	-2.29659	0.0216421	0.263435
6430550D23Rik	11.622	-1.40933	0.613746	-2.29628	0.0216601	NA
4931406P16Rik	1069.45	0.245958	0.107115	2.29621	0.021664	0.263435
Gm10819	5.91057	-1.85694	0.80872	-2.29615	0.0216672	NA
Nrros	58.0769	0.99301	0.432589	2.29551	0.0217042	NA
Hlcs	264.446	0.264078	0.115066	2.29501	0.0217325	0.263992
Trim35	9906.63	-0.0742433	0.0323784	-2.29299	0.0218486	0.265125
Aifm1	432.335	-0.270265	0.117921	-2.29191	0.0219109	0.265604
Appl2	779.706	0.211538	0.0923667	2.2902	0.0220097	0.266081
Enc1	19262.1	0.0948388	0.0414111	2.29018	0.022011	0.266081
Med13l	2247.55	0.145577	0.0635743	2.28988	0.0220283	0.266081
Aldh7a1	1055.51	-0.165617	0.0723354	-2.28957	0.0220464	0.266081
Ncln	2233.78	-0.178973	0.0781797	-2.28925	0.0220647	0.266081
Kitl	417.958	-0.344538	0.150661	-2.28685	0.0222046	0.267491
Cdca2	20.6811	-0.946491	0.414023	-2.28608	0.0222494	NA
Pcsk2	5866.46	0.0800217	0.0350039	2.28608	0.0222497	0.26756
Pcnt	416.285	0.243124	0.106355	2.28596	0.0222564	0.26756
Col18a1	152.753	-0.445747	0.195093	-2.2848	0.0223248	0.268105
Amigo2	592.828	-0.180584	0.0790729	-2.28377	0.0223852	0.268253
Slc25a44	4048.26	0.084959	0.0372077	2.28337	0.0224085	0.268253
Ankzf1	476.717	0.22127	0.0969202	2.28301	0.0224298	0.268253
Lrig1	951.468	-0.19044	0.0834294	-2.28265	0.0224511	0.268253
Tmtc3	499.956	0.308825	0.135294	2.28262	0.0224525	0.268253
Foxj3	3402.69	0.21323	0.0934608	2.28149	0.0225193	0.268776
D430036J16Rik	6.11723	-1.8185	0.797206	-2.28109	0.0225433	NA
Abcc1	513.769	-0.581188	0.254924	-2.27985	0.0226168	0.269662
Mfsd9	306.799	0.261665	0.114827	2.27877	0.0226809	0.270059
Mapk1	14819.2	0.0707557	0.0310536	2.2785	0.0226966	0.270059
Prima1	17.4928	1.00071	0.439614	2.27635	0.0228252	NA
Pcf11	961.173	0.159214	0.0699444	2.27629	0.0228288	0.271355
Spp1	352.61	-0.274424	0.120597	-2.27554	0.0228734	0.271507
Lgals1	1416.1	-0.164023	0.0720889	-2.27529	0.0228883	0.271507
Arl5c	6.89657	-1.64973	0.725352	-2.27439	0.0229426	NA
Myrip	915.846	0.366623	0.161198	2.27437	0.0229437	0.271886
Zfp513	500.841	-0.436426	0.191954	-2.2736	0.0229903	0.272009
Dpp7	343.783	0.313078	0.137712	2.27342	0.0230008	0.272009
Srgap3	13118.5	0.118503	0.0521411	2.27273	0.0230423	0.272201
Mcl1	2864	-0.109289	0.0480947	-2.27237	0.0230639	0.272201
Rnf150	3361.16	0.105551	0.0464595	2.27189	0.0230931	0.272269
Igf1	1563.07	-0.192889	0.0849179	-2.27147	0.0231184	0.272291
Rad21l	3.20018	-2.47247	1.08917	-2.27004	0.0232049	NA
Scaf1	5152.28	-0.257856	0.113605	-2.26975	0.0232226	0.273241
Klf5	99.6993	-0.430692	0.189877	-2.26827	0.0233125	0.274022
Mapkap1	1759.04	0.194037	0.0856025	2.26672	0.0234074	0.274859
Zzz3	1561.92	0.149481	0.0659938	2.26507	0.0235083	0.275766
Ccpg1	4772.18	0.117464	0.0518772	2.26426	0.0235579	0.276069
Anapc7	1240.77	-0.199871	0.0883022	-2.26348	0.0236059	0.276353
Tlr8	3.48597	-3.9793	1.75811	-2.2634	0.0236109	NA
Clmn	2288.11	0.118723	0.0524607	2.26309	0.0236303	0.276361
Tgfbr3	225.297	0.280985	0.124209	2.26219	0.0236854	0.276727
Rc3h2	1909.73	0.153941	0.0680769	2.26128	0.0237418	0.277106
Smap2	5077.7	-0.0810827	0.035871	-2.2604	0.0237966	0.277322
Tspan2	482.81	0.200987	0.088938	2.25986	0.0238301	0.277322
Dnajc10	2705.38	0.161002	0.0712595	2.25938	0.0238598	0.277322
Pigo	715.122	-0.254768	0.112772	-2.25915	0.0238738	0.277322
Sh2d3c	847.118	0.17276	0.0764803	2.25888	0.0238908	0.277322
Rnf121	800.625	-0.23083	0.102197	-2.25868	0.0239034	0.277322
Limk1	1766.18	-0.113138	0.0501146	-2.25759	0.0239713	0.277752
Ppp3ca	17445.6	0.0871324	0.0385999	2.25732	0.0239882	0.277752
Impdh1	2071.2	-0.144234	0.063936	-2.25591	0.0240762	0.278493
Sncb	9440.15	-0.0933474	0.041392	-2.2552	0.0241205	0.278728
Dsn1	132.04	-0.400123	0.177494	-2.2543	0.0241776	0.279111
Frem2	63.9553	0.613077	0.271977	2.25415	0.0241868	NA
Fuom	121.216	-0.386179	0.171441	-2.25255	0.0242877	0.280095
Dock4	4496.32	0.132039	0.0586284	2.25214	0.0243136	0.280095
Dstn	11645.4	-0.0849878	0.0377446	-2.25166	0.024344	0.280095
Lgi1	7468.63	-0.0799982	0.0355324	-2.25142	0.0243592	0.280095
Iba57	292.791	0.290506	0.129121	2.24987	0.0244575	0.280947
Atxn7l2	397.614	0.230768	0.102613	2.24891	0.0245179	0.281152
Nipal3	2631.79	0.143141	0.0636561	2.24866	0.024534	0.281152
Mon1a	387.46	-0.212662	0.0946074	-2.24784	0.0245864	0.281152
D8Ertd82e	582.756	0.180857	0.0804595	2.24781	0.0245885	0.281152
Ccdc66	334.892	0.21908	0.0974689	2.24769	0.0245962	0.281152
Emd	1576.14	-0.132033	0.0587624	-2.24689	0.024647	0.281208
Eif3l	2807.1	-0.0991756	0.044144	-2.24664	0.024663	0.281208
Vamp1	2578.37	-0.113826	0.0506689	-2.24647	0.0246737	0.281208
Eif4ebp1	439.138	-0.193469	0.0861393	-2.24601	0.0247035	0.281272
Etv1	818.079	0.213251	0.0950183	2.24431	0.0248123	0.281988
Ppp2r2b	6353.61	-0.0905716	0.0403568	-2.24427	0.0248149	0.281988
Agfg2	2621.15	-0.0961676	0.0428707	-2.2432	0.0248839	0.282139
Zbtb38	685.34	0.264857	0.118073	2.24315	0.0248869	0.282139
Hadh	349.158	0.224702	0.100182	2.24293	0.0249011	0.282139
RP23-214I6.4	5.03645	-1.92743	0.859519	-2.24245	0.0249323	NA
Exosc7	433.048	-0.197083	0.0879095	-2.24188	0.0249691	0.282502
Hpca	3564.09	0.218445	0.097456	2.24147	0.0249956	0.282502
3110067C02Rik	4.8873	1.90931	0.851814	2.24146	0.024996	NA
Efhd2	2155.43	-0.115317	0.0514569	-2.24103	0.025024	0.282502
Nin	965.128	0.163563	0.0729886	2.24094	0.0250303	0.282502
Hps1	218.284	0.45536	0.203241	2.24049	0.0250593	0.282555
Tbc1d7	469.26	0.197514	0.0882366	2.23846	0.0251909	0.283572
Slc24a4	356.552	0.289861	0.129516	2.23803	0.0252192	0.283572
1600002H07Rik	255.498	0.286559	0.128044	2.23798	0.0252227	0.283572
Racgap1	296.9	0.350938	0.156947	2.23602	0.0253502	0.28473
Slc25a33	662.958	-0.208835	0.0934244	-2.23534	0.0253952	0.284849
Lrrc73	1277.65	-0.198501	0.0888101	-2.23511	0.02541	0.284849
Zfp292	1376.41	0.175331	0.078457	2.23474	0.0254342	0.284849
Xiap	2441.46	0.219113	0.0980659	2.23434	0.0254607	0.284871
Mia3	3530.16	-0.144179	0.0645596	-2.23327	0.0255313	0.285385
Ccdc53	242.904	0.271785	0.121758	2.23218	0.0256033	0.285738
Ankrd12	2285.23	0.200541	0.0898651	2.23158	0.0256426	0.285738
Zfand5	5499.6	-0.114404	0.0512694	-2.23144	0.0256522	0.285738
Onecut2	174.935	0.405249	0.181638	2.23108	0.0256757	0.285738
RP23-363M4.1	3.19652	-2.50606	1.12327	-2.23104	0.0256782	NA
Cnbp	6608.42	-0.0811796	0.0363882	-2.23093	0.0256857	0.285738
Mctp1	2777.26	0.103753	0.0465273	2.22995	0.0257509	0.285998
Hars	4678.3	-0.0878675	0.0394053	-2.22984	0.0257582	0.285998
Lipo1	81.1013	-0.549784	0.246591	-2.22954	0.0257779	NA
Mrpl28	1141.87	-0.164915	0.073987	-2.22897	0.0258159	0.286364
Irf1	126.733	0.457967	0.205525	2.22828	0.0258617	0.286551
Rab9b	1524.44	0.129271	0.0580219	2.22798	0.025882	0.286551
Cttn	6696.95	-0.102131	0.0458486	-2.22758	0.0259087	0.286574
Trip10	258.084	0.278339	0.124984	2.22699	0.0259479	0.286734
Gm10020	2.36139	4.6347	2.08159	2.22652	0.0259796	NA
Cbx2	75.788	0.465261	0.209046	2.22564	0.0260383	NA
Mtch2	3680.41	-0.126735	0.056956	-2.22513	0.0260724	0.287836
Bub1b	126.171	-0.474821	0.213495	-2.22404	0.0261457	0.288371
Ypel2	1340.89	0.137467	0.0618608	2.22219	0.0262703	0.28924
3010026O09Rik	341.947	0.224536	0.101057	2.22188	0.0262915	0.28924
Ankrd34a	1562.4	-0.14284	0.0642914	-2.22177	0.026299	0.28924
Ndufa8	2371.61	-0.113531	0.0511175	-2.22097	0.026353	0.289559
Mfap3l	2557.03	-0.141082	0.0635469	-2.22013	0.0264099	0.289911
Lrrc59	3525.48	-0.0935776	0.0421843	-2.2183	0.0265342	0.290587
Tmbim4	561.117	-0.167795	0.0756504	-2.21803	0.026553	0.290587
Nsfl1c	2872.69	-0.112429	0.0507008	-2.21751	0.0265884	0.290587
Pcyt1a	1672.92	-0.114999	0.0518616	-2.21743	0.0265939	0.290587
Gad2	13981.8	-0.0896458	0.0404285	-2.21739	0.0265965	0.290587
Pgam1	16640.3	-0.073419	0.0331346	-2.21578	0.0267066	0.291376
Usp15	2189.38	-0.112737	0.0508834	-2.2156	0.0267189	0.291376
Tbc1d10b	2219.81	-0.157419	0.0710711	-2.21495	0.0267636	0.291591
Rem2	661.408	-0.204127	0.09219	-2.2142	0.0268154	0.291881
Pdpr	961.501	0.241899	0.10928	2.21358	0.0268578	0.29207
Kdr	91.4945	0.392626	0.177411	2.21309	0.0268915	NA
Sorbs3	152.709	0.362899	0.164074	2.2118	0.0269805	0.292975
Golga3	2188.88	-0.126672	0.0572932	-2.21094	0.0270403	0.292975
Yam1	14095.6	0.263206	0.119063	2.21064	0.0270607	0.292975
Gpr176	1187.78	-0.149266	0.0675222	-2.21063	0.0270615	0.292975
Opcml	12676	0.0889928	0.0402582	2.21055	0.0270671	0.292975
Arhgef17	4238.34	0.109055	0.0493553	2.2096	0.0271331	0.293416
Pank3	3699.33	0.123116	0.0557526	2.20826	0.0272261	0.293758
Zcchc18	10006.4	-0.0814222	0.0368774	-2.20792	0.0272499	0.293758
Phf13	914.382	-0.162429	0.0735774	-2.2076	0.0272723	0.293758
Atg13	1943.74	0.107938	0.0488992	2.20735	0.0272895	0.293758
Herpud2	1658.24	-0.107694	0.0487892	-2.20733	0.027291	0.293758
Cox7b2	3.8466	2.82378	1.27952	2.20691	0.0273205	NA
Lama4	44.3517	-1.11227	0.504085	-2.2065	0.0273488	NA
Adgrg1	1436.9	0.129255	0.0585882	2.20617	0.0273722	0.294358
Haus6	218.498	0.363851	0.16508	2.20409	0.0275183	0.294994
Lats2	1974.11	-0.657018	0.298106	-2.20397	0.0275264	0.294994
Rell2	3303.51	-0.135481	0.0614736	-2.20388	0.0275324	0.294994
Setdb1	1514.85	0.107827	0.0489269	2.20384	0.0275359	0.294994
Prkacb	20782.6	-0.104304	0.0473353	-2.20352	0.0275581	0.294994
Rabggtb	1399.15	-0.116223	0.0527614	-2.2028	0.027609	0.29512
Capn5	2425.37	0.0938237	0.0425962	2.20263	0.0276207	0.29512
Pnpo	1526.13	-0.132531	0.0601908	-2.20185	0.027676	0.295369
Fmod	212.81	-0.301783	0.137076	-2.20158	0.0276949	0.295369
Slc32a1	5822.37	-0.0869178	0.0394937	-2.2008	0.0277499	0.295686
Taf9b	1489.55	-0.118101	0.0536785	-2.20016	0.0277955	0.2959
Rasgrp4	15.7329	1.38982	0.631703	2.20011	0.0277987	NA
Tti1	689.494	0.205563	0.0935104	2.19829	0.0279282	0.29704
Pabpc1l	13.6018	2.17792	0.991209	2.19724	0.0280035	NA
Zdhhc8	2981.4	-0.123015	0.0560116	-2.19624	0.0280749	0.298328
Zan	17.0319	1.74523	0.795335	2.19433	0.0282117	NA
Acvr1c	628.122	0.233292	0.106327	2.1941	0.0282283	0.299684
Gm20517	27.9657	-0.862873	0.393381	-2.19348	0.0282729	NA
Hbegf	381.866	-0.206067	0.0939468	-2.19345	0.0282752	0.299908
Unc80	4020.45	0.166084	0.0757638	2.19212	0.0283706	0.300571
Zfp775	242.481	0.276293	0.126054	2.19186	0.0283894	0.300571
Mast2	5502.42	-0.095536	0.0435941	-2.19149	0.0284164	0.300583
Gja5	8.67807	1.55857	0.711193	2.19148	0.0284171	NA
Parvb	161.308	0.62668	0.286266	2.18916	0.0285856	0.302097
Pyroxd1	366.019	-0.256174	0.117055	-2.18848	0.0286345	0.302136
Dync2h1	828.507	0.297852	0.136106	2.18839	0.0286412	0.302136
Rmnd5a	4068.91	0.123764	0.0565856	2.18721	0.0287273	0.302589
Lsm11	3771.19	0.113414	0.0518561	2.18709	0.0287362	0.302589
Ifnlr1	2.56007	3.23003	1.478	2.1854	0.0288593	NA
Ppp2r2c	17548.4	0.0682976	0.0312605	2.18479	0.0289043	0.303744
C1ql2	432.434	0.237313	0.108624	2.18471	0.0289101	0.303744
Mylk3	156.568	-0.563522	0.257962	-2.18452	0.0289243	0.303744
Ercc6l2	331.421	0.216048	0.0989436	2.18355	0.0289955	0.304115
Arhgef26	890.527	0.283783	0.129978	2.18333	0.0290119	0.304115
Ncoa6	2539.9	0.213192	0.0977024	2.18206	0.0291051	0.30477
Tpk1	82.9855	0.711996	0.32644	2.18109	0.0291764	NA
Vsnl1	15846.9	-0.0703706	0.0322675	-2.18085	0.0291945	0.30477
Sbds	1131.01	-0.145189	0.0665822	-2.1806	0.029213	0.30477
Gad1	31151.4	-0.112248	0.051476	-2.18058	0.0292142	0.30477
Sec62	4642.81	-0.122418	0.0561533	-2.18007	0.0292523	0.30477
Lrp11	6161.65	0.0993968	0.0455945	2.18002	0.0292562	0.30477
Slc25a5	4928.23	-0.108268	0.0496642	-2.17999	0.0292579	0.30477
B4galt5	1567.73	0.358387	0.16446	2.17917	0.029319	0.305133
Aff3	2149.42	0.193502	0.0888155	2.1787	0.0293542	0.305226
RP23-235E15.6	58.5275	0.493701	0.226624	2.17851	0.0293682	NA
Slc15a5	1.76273	-3.73588	1.71493	-2.17844	0.029373	NA
Chek1	46.1933	0.843349	0.387219	2.17797	0.0294086	NA
E2f3	1004.84	0.431257	0.198059	2.17742	0.0294494	0.30533
Rarb	241.718	-0.256166	0.117668	-2.17702	0.0294793	0.30533
Pdp2	160.05	0.307333	0.141176	2.17695	0.0294846	0.30533
Tor3a	94.1165	0.657914	0.302245	2.17675	0.0294989	0.30533
Elfn1	1585.18	-0.184348	0.0846977	-2.17654	0.0295149	0.30533
Plekhh3	436.922	-0.23315	0.107147	-2.17599	0.0295564	0.30533
Ptprk	1714.12	0.109237	0.0502027	2.17592	0.0295615	0.30533
Eif2b4	1152.25	-0.27102	0.124564	-2.17574	0.0295744	0.30533
Lrfn4	2251.29	-0.118068	0.0542764	-2.17531	0.0296065	0.305391
Pcdhga1	1346.54	0.118798	0.0546436	2.17405	0.0297012	0.306096
Aldh18a1	2559.8	-0.180683	0.0831384	-2.17328	0.0297594	0.306424
Atpaf2	602.638	0.199807	0.0919665	2.1726	0.0298104	0.306451
Prrc2b	21916	0.131486	0.0605215	2.17254	0.0298147	0.306451
Hus1	336.727	0.217248	0.100027	2.1719	0.0298629	0.306675
Naf1	478.629	-0.193781	0.0892521	-2.17117	0.0299185	0.306918
Gnai3	1605.55	-0.118187	0.0544419	-2.17089	0.0299398	0.306918
Phlda1	510.73	-0.182382	0.0840262	-2.17054	0.0299657	0.306918
Armcx2	5714.6	-0.0959734	0.0442308	-2.16983	0.0300195	0.307198
Zfp651	3620.47	-0.0830097	0.0382726	-2.16891	0.0300896	0.307283
Dfna5	318.535	0.283135	0.130558	2.16865	0.0301091	0.307283
Sppl3	2918.26	0.140846	0.0649522	2.16846	0.0301235	0.307283
Ptchd2	652.83	0.294244	0.135716	2.16808	0.0301526	0.307283
Atp5b	31817.6	-0.0851001	0.039261	-2.16755	0.0301931	0.307283
Slc1a2	23193.4	0.180166	0.083151	2.16674	0.0302549	0.307283
Grk4	51.8363	-0.846336	0.390655	-2.16646	0.0302763	NA
Pced1a	458.229	-0.196925	0.0909143	-2.16605	0.0303072	0.307283
Prr12	2093.54	0.172553	0.0796679	2.16591	0.0303181	0.307283
Ap1g2	176.636	0.695035	0.320899	2.1659	0.0303188	0.307283
1810043H04Rik	181.369	-0.318931	0.147252	-2.16589	0.0303194	0.307283
Lama5	152.964	0.727714	0.336069	2.16537	0.0303591	0.307283
Tesk1	2601.72	-0.106727	0.0492905	-2.16527	0.0303668	0.307283
Srm	1562.57	-0.136229	0.0629172	-2.16521	0.0303715	0.307283
Usp45	1346.99	0.237863	0.109959	2.16319	0.0305262	0.30858
Mthfd2	1277.95	-0.145996	0.0676299	-2.15875	0.0308693	0.311527
Agtrap	329.722	-1.17296	0.543355	-2.15873	0.0308714	0.311527
Traf4	462.634	-0.211462	0.098008	-2.1576	0.0309591	0.312142
Numa1	1790.03	0.160505	0.0744304	2.15644	0.0310495	0.312717
Unk	578.526	-0.28548	0.132401	-2.15618	0.0310699	0.312717
Cep83os	755.777	0.19664	0.091232	2.15538	0.031132	0.31307
Kcns1	59.5743	0.495658	0.230004	2.155	0.0311622	NA
Heg1	423.612	0.232766	0.108018	2.15489	0.0311707	0.313185
Bcat1	7315.87	-0.10651	0.0494403	-2.15431	0.0312159	0.313185
Faah	3008.42	0.15095	0.0700722	2.1542	0.0312242	0.313185
Sstr3	1607.45	-0.121706	0.0565182	-2.1534	0.0312874	0.313549
Kcnq5	4056.7	0.135499	0.0629596	2.15216	0.0313851	0.314256
Psmd1	4959.6	-0.0985502	0.0458039	-2.15157	0.0314313	0.314398
Gabrg3	1152.82	0.126748	0.0589201	2.15119	0.0314615	0.314398
Atp2b1	16196.9	0.0919458	0.0427466	2.15095	0.0314804	0.314398
Cyhr1	2932.13	-0.0843926	0.0392469	-2.1503	0.0315317	0.314611
Tmem35	6401.67	-0.0735459	0.0342075	-2.14999	0.0315558	0.314611
Gm1980	10.4174	-2.62409	1.22112	-2.14891	0.0316414	NA
Lpar5	4.13785	1.99511	0.928676	2.14834	0.0316866	NA
Fam161a	84.5911	0.479094	0.22308	2.14763	0.0317428	NA
Brca1	63.7747	0.840683	0.391464	2.14753	0.0317508	NA
Dennd4c	419.058	0.268896	0.125229	2.14723	0.0317754	0.316528
AU040320	3085.71	0.25063	0.116755	2.14662	0.0318236	0.316738
Ldlrap1	15.5579	-1.50025	0.699674	-2.14421	0.0320161	NA
Frrs1l	5888.13	0.110905	0.051748	2.14317	0.0320992	0.319045
Mbp	978.629	-0.173967	0.0811779	-2.14303	0.0321103	0.319045
Chek2	52.624	-0.896302	0.418743	-2.14046	0.0323178	NA
Synj1	14401.2	0.116922	0.0546338	2.1401	0.0323468	0.32112
Prpf18	1544.04	0.129934	0.0607437	2.13905	0.0324315	0.321368
Akap9	1903.65	0.314077	0.14684	2.13891	0.0324429	0.321368
Zfp39	315.065	0.209023	0.0977308	2.13877	0.0324547	0.321368
Prom1	35.9688	-0.972989	0.454997	-2.13845	0.0324801	NA
Shisa5	1031.99	0.143157	0.0669699	2.13764	0.0325461	0.321876
Lyar	238.417	-0.295607	0.138299	-2.13745	0.0325614	0.321876
Sdcbp	6251.28	-0.0710095	0.0332348	-2.1366	0.0326304	0.322284
Srp54a	1954.58	-0.123111	0.0576523	-2.1354	0.0327283	0.322745
Ppp1r7	3291.85	-0.155885	0.0730021	-2.13535	0.0327326	0.322745
Mtmr12	917.616	-0.143917	0.0674272	-2.13441	0.0328094	0.323229
Zfyve1	1450.19	0.108966	0.0510694	2.13368	0.0328688	0.323457
Ugt1a7c	5.51752	2.13823	1.00218	2.13357	0.0328776	NA
Stau1	2530.63	-0.151205	0.0708798	-2.13326	0.0329031	0.323457
Usp53	634.121	-0.177449	0.0831881	-2.13311	0.0329161	0.323457
Srsf12	1157.91	-0.130076	0.060991	-2.13272	0.032948	0.323497
Ldha	12293.8	-0.0872278	0.0409112	-2.13212	0.0329967	0.323702
Ankrd37	60.8437	-0.533089	0.250103	-2.13147	0.0330502	NA
Gm17383	29.3164	0.76109	0.357093	2.13135	0.0330602	NA
Ccdc93	1379.81	0.130454	0.0612302	2.13054	0.033127	0.324131
Atp1a1	22625.5	-0.0577196	0.0271018	-2.12974	0.0331934	0.324131
Cmtr2	226.561	-0.271014	0.127253	-2.12973	0.0331936	0.324131
Foxp1	1860.86	0.179662	0.0843678	2.12951	0.0332118	0.324131
Naa60	2974.02	-0.0952766	0.0447435	-2.1294	0.0332215	0.324131
Gpr139	6.83932	1.66338	0.781164	2.12936	0.0332248	NA
2210018M11Rik	827.052	0.162878	0.0764952	2.12926	0.0332331	0.324131
Adrb1	268.787	-0.287511	0.135031	-2.12923	0.0332356	0.324131
Pdia6	3166.37	-0.108742	0.0511167	-2.12732	0.0333935	0.325093
Ktn1	2429.87	-0.146969	0.0690875	-2.12729	0.0333962	0.325093
Pycr1	335.615	0.330283	0.155279	2.12702	0.0334181	0.325093
Gm9990	3.13588	2.42922	1.14304	2.12523	0.0335671	NA
Xlr3a	34.3176	0.773102	0.364193	2.12278	0.0337721	NA
Platr14	2.98684	-2.37262	1.1178	-2.12258	0.0337893	NA
Tmem74	529.785	0.185377	0.0873406	2.12246	0.0337991	0.32837
Rbm48	168.883	0.378582	0.178382	2.12231	0.0338115	0.32837
Ctdsp2	2360.64	0.10406	0.0490458	2.1217	0.0338629	0.328594
Adrbk1	4515.3	-0.13873	0.0654281	-2.12035	0.0339766	0.329423
Tnni1	3.31133	-2.62836	1.23995	-2.11974	0.0340283	NA
Mfn1	1277.29	0.321139	0.151532	2.11928	0.034067	0.329812
Prr13	564.837	0.213399	0.100698	2.1192	0.0340735	0.329812
Mib1	4036.87	0.0969084	0.0457525	2.1181	0.0341665	0.330417
Mob3a	591.928	-0.163803	0.0773462	-2.11779	0.0341928	0.330417
Atg2a	1555	0.119469	0.0564289	2.11717	0.0342457	0.330653
Vps4b	1236.41	-0.16425	0.0776036	-2.11652	0.0343005	0.330671
Lcp2	51.0911	-1.25414	0.592701	-2.11597	0.0343474	NA
Ngfrap1	6670.57	-0.101013	0.0477407	-2.11586	0.0343567	0.330671
Syn2	18897.8	0.101292	0.0478735	2.11584	0.0343588	0.330671
Sfi1	231.556	-0.465683	0.220097	-2.11581	0.0343614	0.330671
Errfi1	1328.9	-0.138005	0.0652732	-2.11426	0.0344929	0.331662
Cops3	1970.78	-0.105108	0.0497431	-2.11302	0.0345994	0.332411
Zfand4	70.0571	0.501307	0.237354	2.11207	0.0346806	NA
Zbtb9	405.58	-0.192439	0.0911179	-2.11198	0.0346881	0.332645
Fcho2	518.658	0.229211	0.10853	2.11195	0.0346907	0.332645
Arrdc3	1775.93	0.132629	0.062806	2.11173	0.0347095	0.332645
1190002N15Rik	355.728	-0.228608	0.108323	-2.11042	0.0348221	0.333449
Tex16	4.70269	-3.54679	1.68068	-2.11033	0.0348304	NA
Peo1	505.547	0.216819	0.102821	2.10871	0.0349694	0.334505
Eif3g	1755.73	-0.115691	0.0548744	-2.10829	0.0350056	0.334505
Sp8	175.602	-0.407261	0.193185	-2.10814	0.0350187	0.334505
Ankrd44	549.592	0.229214	0.10878	2.10713	0.0351066	0.334681
Parp3	295.722	0.34826	0.165282	2.10706	0.0351123	0.334681
Txnl1	2499.42	-0.0994632	0.0472139	-2.10665	0.0351477	0.334681
Gm5837	3.81132	2.01397	0.956137	2.10636	0.0351731	NA
St3gal6	313.571	-0.373784	0.177456	-2.10635	0.035174	0.334681
Pip4k2b	7719.25	-0.0692413	0.0328756	-2.10616	0.0351903	0.334681
Zmynd8	2483.1	0.164688	0.0782017	2.10594	0.0352099	0.334681
Gm12543	2.29059	-3.14655	1.4942	-2.10584	0.0352184	NA
Mpp3	1199.53	0.17989	0.0854357	2.10556	0.0352422	0.334714
Arhgef6	152.947	0.464343	0.220648	2.10446	0.0353387	0.335179
Ltf	2.4585	3.59762	1.70955	2.10442	0.0353418	NA
Furin	2071.22	-0.110069	0.0523138	-2.10402	0.0353769	0.335179
Vps13d	3413.74	0.234336	0.111376	2.10401	0.0353777	0.335179
Igfn1	48.7342	-0.729404	0.346691	-2.10391	0.0353867	NA
Nudt4	3254.52	-0.103839	0.0493667	-2.10343	0.0354282	0.335385
Glis3	166.91	0.821342	0.390658	2.10246	0.035513	0.335544
Itgbl1	871.545	0.19207	0.0913561	2.10243	0.0355156	0.335544
Otud1	277.595	-0.238018	0.113233	-2.10202	0.0355519	0.335544
C2cd4c	526.108	0.195409	0.0929672	2.10192	0.0355605	0.335544
Pum1	3099.83	0.125798	0.0598642	2.10139	0.0356068	0.335709
Pbrm1	2175.64	0.252554	0.120255	2.10016	0.0357147	0.336197
Ccdc71l	502.374	0.172499	0.0821371	2.10014	0.0357164	0.336197
Gm3500	14.0293	-2.67874	1.27621	-2.09898	0.0358184	NA
Arhgdia	11579.8	-0.0602037	0.0286839	-2.09887	0.0358286	0.33698
Lbr	322.694	0.336244	0.16025	2.09824	0.0358838	0.337226
Aldh1b1	358.289	0.309894	0.147728	2.09773	0.0359286	0.337375
RP23-60D3.4	2.0417	-2.97118	1.417	-2.0968	0.0360109	NA
Hcfc1	3955.58	0.221218	0.105517	2.0965	0.0360374	0.338124
RP23-326H18.1	25.6296	0.738706	0.352364	2.09643	0.0360441	NA
Pcdhb8	210.925	0.292607	0.139612	2.09586	0.0360947	0.338385
Fam110b	1549.92	-0.156301	0.0745874	-2.09553	0.0361235	0.338385
Irs1	974.26	0.171563	0.081902	2.09474	0.0361942	0.338774
Psd3	27093.4	0.111862	0.0534166	2.09415	0.0362466	0.338992
Lynx1	3683.52	-0.114238	0.0545743	-2.09326	0.0363263	0.339464
Zfp579	295.304	-0.420472	0.200956	-2.09236	0.0364064	0.33994
Vim	3253.95	-0.159881	0.0764336	-2.09177	0.0364591	0.340158
Slx4ip	412.395	0.24249	0.115969	2.09099	0.0365291	0.34047
Nop9	456.085	-0.182415	0.0872489	-2.09074	0.0365511	0.34047
Actrt3	34.4391	0.676862	0.323751	2.09069	0.0365563	NA
3632451O06Rik	510.654	0.203838	0.0975272	2.09007	0.0366119	0.340599
Ctsl	3569.47	-0.0981248	0.0469511	-2.08994	0.0366236	0.340599
Ubald2	926.077	0.184563	0.0883457	2.0891	0.0366989	0.341027
Ado	1417.86	-0.116711	0.0558973	-2.08796	0.0368015	0.341702
Zbtb17	686.054	-0.212205	0.101648	-2.08764	0.0368303	0.341702
Zfp955a	253.613	0.230799	0.110597	2.08685	0.0369021	0.342053
Frmd5	1196.38	-0.140199	0.0671947	-2.08646	0.0369372	0.342053
Iqcb1	765.553	0.335671	0.160897	2.08625	0.0369564	0.342053
Gnb5	1772.54	-0.117454	0.056316	-2.08562	0.0370127	0.342302
Bpgm	1251.3	-0.166968	0.0800909	-2.08473	0.0370935	0.342514
Cdk20	274.467	0.235409	0.112921	2.08472	0.0370947	0.342514
Pfdn4	641.629	-0.166347	0.0798165	-2.08412	0.0371496	0.342727
Il15ra	23.7654	1.0798	0.518192	2.08379	0.0371797	NA
Zdhhc15	579.015	0.176848	0.0848794	2.08352	0.0372041	0.342727
Fam53b	285.719	0.383746	0.184184	2.08349	0.0372062	0.342727
Calcrl	282.477	-0.492678	0.23657	-2.08259	0.0372883	0.3429
Med9	1206.4	-0.15703	0.0754078	-2.0824	0.0373056	0.3429
Foxp4	670.805	0.32708	0.1571	2.08199	0.0373434	0.3429
Rnf38	1359.74	0.208612	0.100236	2.0812	0.0374153	0.3429
Rbm11	161.05	0.312182	0.150006	2.08114	0.0374214	0.3429
Wdr1	8777.36	-0.145122	0.0697336	-2.08109	0.037426	0.3429
Ccnk	871.444	-0.144993	0.069674	-2.08103	0.0374314	0.3429
Igf2bp1	33.0276	-0.942841	0.453096	-2.08088	0.0374446	NA
Tstd2	480.591	-0.181362	0.0871734	-2.08047	0.0374824	0.343097
Gna12	2406.79	-0.103729	0.0498974	-2.07884	0.0376323	0.343516
Kctd4	280.8	0.281095	0.13527	2.07803	0.0377067	0.343516
Trim62	1493.82	-0.154566	0.0743824	-2.07799	0.0377102	0.343516
Hdgfrp2	1969.97	-0.0982156	0.0472667	-2.0779	0.0377184	0.343516
Nbr1	5275.76	0.141467	0.0680829	2.07786	0.0377222	0.343516
Kdm4a	2793.12	0.0951394	0.0457912	2.07768	0.0377389	0.343516
Med27	714.533	-0.190946	0.0919082	-2.07757	0.0377489	0.343516
Dzip3	3587.64	0.12017	0.0578517	2.0772	0.0377831	0.343516
Dnajc6	10323.8	0.0693111	0.0333695	2.07708	0.0377942	0.343516
Orai2	5199.17	-0.0741392	0.0357015	-2.07664	0.0378348	0.343617
Gpr162	7670.5	-0.0688525	0.0331617	-2.07627	0.0378693	0.343662
Crnde	12.9792	1.25858	0.606207	2.07616	0.0378794	NA
Eaf2	15.9474	0.996668	0.480296	2.07511	0.0379762	NA
Atcay	11368.9	-0.0723819	0.0348845	-2.0749	0.0379959	0.344541
Aox3	6.459	-2.22079	1.07078	-2.07399	0.0380799	NA
Gm3629	7.04725	2.83635	1.36759	2.07398	0.038081	NA
Sh3pxd2b	989.869	-0.190187	0.0917044	-2.07392	0.038087	0.344839
Eif1	10488.6	-0.0971812	0.046859	-2.07391	0.0380881	0.344839
Foxr2	24.4187	0.771	0.37185	2.07342	0.0381336	NA
Rpn1	5007.56	-0.0793298	0.0382803	-2.07234	0.0382339	0.34589
Ptch1	963.665	0.586388	0.283028	2.07184	0.0382807	0.346044
Efna2	246.981	0.257934	0.124546	2.07099	0.0383597	0.346489
Cxxc5	984.734	0.142508	0.0688371	2.07023	0.038431	0.346817
Cacna2d1	5594.29	0.112089	0.0541504	2.06997	0.0384556	0.346817
Clvs2	613.84	-0.414071	0.200139	-2.06892	0.0385536	0.347431
Pomp	2255.47	-0.185495	0.089692	-2.06814	0.0386272	0.347825
Cd24a	1151.74	0.123801	0.059905	2.06662	0.0387697	0.348837
Crybg3	160.902	-0.318155	0.154002	-2.06591	0.0388369	0.349172
Stard8	82.5634	0.493571	0.239036	2.06484	0.0389386	NA
Ebag9	516.674	0.177036	0.0857408	2.06478	0.0389441	0.349295
Tfb1m	105.971	0.387913	0.187884	2.06465	0.0389565	0.349295
Lrrn1	1185.35	0.118876	0.0575881	2.06424	0.0389952	0.349295
Limd2	1619.18	0.154577	0.0748925	2.06399	0.0390187	0.349295
Cdk19	389.231	0.215642	0.104478	2.06399	0.0390187	0.349295
Neurod1	1108.95	-0.129676	0.0628318	-2.06386	0.0390309	0.349295
Invs	322.303	0.268164	0.129964	2.06337	0.0390774	0.349377
Rrp1b	446.866	-0.258157	0.125129	-2.06313	0.0391001	0.349377
Rcn2	2811.84	-0.105954	0.0513668	-2.06269	0.0391422	0.349484
Eef2kmt	63.8429	-0.485621	0.235569	-2.06148	0.0392568	NA
Map1b	40550.1	0.226917	0.110088	2.06124	0.0392806	0.35045
Tor1a	782.54	-0.154195	0.074826	-2.06071	0.0393304	0.350626
Srp9	1516.7	-0.113913	0.055301	-2.05987	0.0394107	0.351073
Ost4	723.554	-0.152249	0.0740019	-2.05736	0.0396513	0.352556
Tmcc2	5103.57	0.0744117	0.0361728	2.05712	0.039675	0.352556
Kndc1	2071.75	0.124469	0.0605154	2.05681	0.0397048	0.352556
Nae1	1239.2	-0.121615	0.0591351	-2.05657	0.039728	0.352556
Cort	2256.31	-0.187639	0.0912393	-2.05656	0.0397289	0.352556
Tpmt	74.1587	0.641535	0.311978	2.05635	0.039749	NA
Osgin2	774.67	-0.209888	0.102093	-2.05584	0.039798	0.352686
Tspyl5	1155.85	0.116927	0.0568774	2.05578	0.0398042	0.352686
Edem1	782.756	-0.136383	0.0663872	-2.05436	0.0399406	0.353414
Plch2	3650.14	-0.116331	0.0566281	-2.0543	0.0399471	0.353414
Ahcyl2	5375.64	0.144029	0.0701517	2.05311	0.0400623	0.353836
Ncoa2	3446.64	0.196672	0.0957981	2.05299	0.040074	0.353836
Fam81a	4359.38	-0.0778237	0.0379099	-2.05286	0.0400862	0.353836
Gm17081	6.31554	1.91779	0.934214	2.05283	0.0400888	NA
Qars	1353.12	-0.190038	0.0926024	-2.05219	0.0401508	0.354137
Gpbp1	3240.38	0.159129	0.0775636	2.05159	0.0402098	0.354363
Tgfa	263.197	-0.299418	0.145964	-2.0513	0.0402373	0.354363
H2-M5	39.1316	0.987199	0.481351	2.05089	0.0402773	NA
Rfx7	1442.94	0.15381	0.0750351	2.04984	0.0403799	0.35535
Ubxn7	1869.43	0.111526	0.0544416	2.04855	0.0405062	0.356191
Mir546	4.22243	-3.82755	1.86892	-2.048	0.0405599	NA
Stox1	76.6039	0.488489	0.238528	2.04793	0.040567	NA
Lsm10	225.902	0.321131	0.156809	2.04791	0.0405685	0.356469
Gm10548	37.1747	0.942615	0.460296	2.04785	0.040575	NA
Ubc	14584.1	0.0660148	0.0322566	2.04655	0.040702	0.357096
Tmem245	1675.44	0.22578	0.110376	2.04554	0.0408012	0.357096
Htra3	34.2042	-0.974685	0.476505	-2.04549	0.040807	NA
Birc6	3758.71	0.26815	0.131156	2.0445	0.040904	0.357096
Fam135b	1070.21	0.173916	0.0850691	2.04441	0.040913	0.357096
Inadl	137.917	-0.422027	0.206448	-2.04423	0.0409312	0.357096
Peg3	9427.94	0.163291	0.0798822	2.04414	0.0409394	0.357096
Gan	1343.74	0.130069	0.0636308	2.04413	0.0409409	0.357096
Urgcp	2199.4	0.162487	0.0794993	2.04388	0.0409656	0.357096
Egr3	1163.65	-0.214954	0.105182	-2.04364	0.040989	0.357096
Gm21092	4557.9	-0.0720264	0.0352516	-2.04321	0.0410316	0.357096
1700055D18Rik	17.6008	1.0108	0.494737	2.04311	0.0410413	NA
Mb21d2	738.339	0.153744	0.0752507	2.04308	0.0410441	0.357096
Man1a2	4304.24	0.133309	0.0652661	2.04255	0.041097	0.357096
Psmb3	1844.88	-0.114136	0.0558851	-2.04234	0.0411183	0.357096
Jmjd6	610.318	-0.156123	0.0764446	-2.0423	0.0411216	0.357096
Psmc1	4509.78	-0.0692563	0.0339124	-2.04221	0.0411309	0.357096
Hlf	233.604	0.37516	0.183732	2.04189	0.0411626	0.357096
Psmd14	2454	-0.100829	0.0493903	-2.04148	0.0412035	0.357096
Smad5	897.479	0.164401	0.0805375	2.04129	0.0412218	0.357096
Pcdh17	5816.22	0.112966	0.055345	2.04112	0.0412393	0.357096
Tcf12	2197.99	0.110293	0.0540397	2.04097	0.0412542	0.357096
Spaca6	232.308	0.564078	0.276492	2.04012	0.041338	0.357516
Fbxl20	2183.07	0.175926	0.0862444	2.03986	0.0413642	0.357516
Muc1	14.9681	-1.20654	0.591526	-2.03971	0.0413789	NA
Lmo1	378.279	0.219982	0.107879	2.03916	0.0414338	0.357852
Xkr4	2522.36	0.197355	0.0968094	2.03859	0.0414909	0.358079
Apoo-ps	10.6389	-1.38386	0.679102	-2.03778	0.0415717	NA
Dnajb1	1188.45	-0.110648	0.0543038	-2.03757	0.0415932	0.358695
Dcc	1432.95	0.177492	0.0871364	2.03695	0.0416551	0.358749
Cebpa	166.544	0.334848	0.164392	2.03689	0.0416612	0.358749
Pik3c3	857.981	0.137174	0.0673908	2.03551	0.0418	0.359678
Gm38025	26.8643	-0.687835	0.338093	-2.03445	0.0419061	NA
Strn3	2294.12	-0.10517	0.0517086	-2.03389	0.0419627	0.360524
Prkaa1	849.094	0.131491	0.0646592	2.03361	0.0419913	0.360524
Cyc1	3559.47	-0.105127	0.0516949	-2.03361	0.0419914	0.360524
D430040D24Rik	31.6497	0.710094	0.349237	2.03327	0.0420248	NA
AA474331	277.073	0.259597	0.127693	2.03298	0.0420544	0.360596
Camk4	6262.82	0.104366	0.0513382	2.03291	0.0420618	0.360596
Tmem248	1547.05	-0.175925	0.0865846	-2.03182	0.0421717	0.360812
Micu3	2360.05	0.0867645	0.0427047	2.03173	0.0421808	0.360812
Aldoa	40941.1	-0.0724699	0.035677	-2.03128	0.0422269	0.360812
Osbpl9	765.63	-0.273973	0.134895	-2.03101	0.0422537	0.360812
Kcnip3	3840.06	-0.0836791	0.0412016	-2.03097	0.0422583	0.360812
Abca5	2350.66	0.139646	0.0687632	2.03082	0.0422732	0.360812
Scn11a	20.9097	-0.993503	0.489281	-2.03054	0.0423022	NA
Iqcj	13.3095	1.1745	0.578428	2.03051	0.0423046	NA
Gm14246	2.38824	2.922	1.43934	2.03009	0.0423474	NA
Itga6	1073.46	-0.152498	0.0751392	-2.02954	0.0424033	0.361447
Lrrc20	628	0.14796	0.0729054	2.02948	0.0424098	0.361447
Zfhx2os	35.0551	0.678378	0.334393	2.02868	0.0424905	NA
Tnik	7234.48	0.142642	0.0703156	2.0286	0.0424995	0.361556
Cisd3	197.184	0.545073	0.268754	2.02815	0.0425449	0.361556
Glod4	1204.86	0.331713	0.163579	2.02785	0.0425759	0.361556
Gm12258	859.493	0.15344	0.075668	2.02781	0.0425799	0.361556
Mgat5	2910.64	0.110999	0.0547456	2.02753	0.0426079	0.361556
Smad7	269.594	-0.520813	0.256903	-2.02727	0.0426343	0.361556
Gtf3c5	504.714	0.165656	0.0817159	2.02722	0.0426403	0.361556
Gm7846	8.62329	-1.37905	0.680497	-2.02653	0.0427102	NA
Fbxo21	4910.69	0.0719672	0.0355236	2.0259	0.0427754	0.362301
Fam69b	1683.63	-0.122127	0.0602871	-2.02575	0.0427905	0.362301
Stk16	1297.59	-0.184397	0.0911169	-2.02374	0.042997	0.36365
Prkci	2044.39	0.208873	0.103228	2.02342	0.0430296	0.36365
Trmt6	846.704	-0.139245	0.0688214	-2.02329	0.0430436	0.36365
Cct4	3517.72	-0.0928951	0.0459284	-2.02261	0.0431138	0.363978
Ccdc63	141.685	-0.341039	0.168673	-2.0219	0.0431867	0.364108
Smarcd1	3028.44	-0.0861906	0.0426345	-2.02162	0.0432161	0.364108
Iqcg	141.863	0.432011	0.213712	2.02147	0.0432315	0.364108
Gm38357	31.7111	0.663718	0.328375	2.02122	0.0432572	NA
Usp33	4091.83	0.130212	0.0644239	2.02117	0.0432619	0.364108
Lmf1	308.247	-0.21229	0.105045	-2.02094	0.0432857	0.364108
Maf1	1289.61	0.129274	0.0639857	2.02036	0.0433456	0.364348
Dmxl1	2548.31	-0.119035	0.0589632	-2.0188	0.0435085	0.365405
Mms19	1105.37	0.318382	0.157728	2.01855	0.0435342	0.365405
Cox15	1224.45	0.257166	0.127469	2.01748	0.043645	0.36607
Abhd1	59.1622	0.573393	0.284242	2.01727	0.0436675	NA
Cracr2b	24.5681	-1.18583	0.588161	-2.01617	0.043782	NA
Mgst3	1419.83	-0.118127	0.0585901	-2.01616	0.0437836	0.36655
Pnck	2168.6	-0.0899485	0.0446185	-2.01595	0.0438054	0.36655
Thrsp	1034.79	-0.190765	0.0946304	-2.0159	0.0438107	0.36655
Gm9761	85.9287	0.531149	0.263513	2.01565	0.0438365	NA
Bub1	25.0602	-0.777357	0.385662	-2.01564	0.0438375	NA
Vma21	1976.45	0.110289	0.0547187	2.01557	0.0438451	0.36655
Tomm5	557.938	-0.170728	0.0847104	-2.01543	0.0438599	0.36655
Kcnmb2	333.959	-0.487293	0.241942	-2.01409	0.0440005	0.367461
Smox	814.299	-0.239074	0.118742	-2.01339	0.0440737	0.36775
Zdhhc5	2905.01	-0.10092	0.0501302	-2.01316	0.0440983	0.36775
Snx3	4145.11	-0.0907484	0.0450934	-2.01245	0.0441722	0.367842
Rpia	204.484	-0.333881	0.165908	-2.01245	0.0441727	0.367842
Lrrc42	624.591	-0.31433	0.156224	-2.01204	0.0442156	0.367935
Hoga1	6.28913	1.74436	0.867017	2.01191	0.0442295	NA
BC025920	77.2353	0.485986	0.241631	2.01128	0.0442964	NA
Syne2	522.971	0.314073	0.156232	2.0103	0.0443996	0.369202
Phc1	1447.31	-0.182714	0.0909221	-2.00956	0.0444776	0.369587
Utp15	799.439	-0.133877	0.0666486	-2.0087	0.044569	0.369877
Sms	3643.27	-0.205941	0.102529	-2.00861	0.0445788	0.369877
Rfwd3	763.107	0.141632	0.0705224	2.00833	0.0446079	0.369877
Scamp1	9664.13	-0.0793309	0.0395106	-2.00784	0.0446603	0.370047
Nmi	31.0213	1.00447	0.500477	2.00703	0.0447461	NA
Dcbld2	1504.63	-0.117009	0.0583029	-2.00691	0.0447591	0.370388
9130017K11Rik	4.30087	1.84691	0.920317	2.00681	0.0447695	NA
Alms1	287.15	0.284073	0.141566	2.00665	0.044787	0.370388
Uqcrc2	5821.71	-0.0842477	0.0419862	-2.00656	0.044797	0.370388
Zfp825	86.8681	0.425783	0.212209	2.00644	0.0448097	NA
Nacc2	2065.26	-0.246059	0.122646	-2.00625	0.0448297	0.370395
Sycp3	1.35595	3.80184	1.89513	2.00611	0.044845	NA
Mfn2	7656.9	-0.0905117	0.0451388	-2.00519	0.0449433	0.371069
Gm20661	8.85234	1.50532	0.751435	2.00327	0.0451488	NA
Ddhd1	1259	-0.158149	0.0789711	-2.00262	0.0452181	0.372943
Ccdc108	38.3862	0.606195	0.302758	2.00224	0.0452588	NA
Gon4l	2064	0.0991788	0.0495352	2.00219	0.0452645	0.372943
Nipbl	1544.58	0.145669	0.072765	2.0019	0.0452951	0.372943
Top3a	117.994	0.339524	0.16962	2.00167	0.0453203	0.372943
Nhlh2	254.69	0.263377	0.131585	2.00157	0.0453306	0.372943
Cmpk2	281.75	0.237901	0.118927	2.0004	0.0454575	0.373722
Chil1	35.8002	0.669845	0.334891	2.00019	0.0454802	NA
S100a10	1141.57	-0.158882	0.0794507	-1.99975	0.045527	0.374029
Exoc7	1960.99	0.168773	0.0844245	1.99911	0.045597	0.37434
Gm7488	112.982	-0.419237	0.209763	-1.99862	0.0456497	0.374508
Kbtbd11	2753.63	0.298179	0.149238	1.99801	0.0457156	0.374784
Gm13383	17.4067	-0.905579	0.453389	-1.99735	0.0457868	NA
Tyw5	279.158	0.308493	0.154507	1.99663	0.0458658	0.375446
Zbed5	78.8478	0.543241	0.272083	1.9966	0.0458685	NA
Btbd3	5206.19	-0.112287	0.0562483	-1.99628	0.0459035	0.375446
Klhl40	210.081	-0.243171	0.121816	-1.99622	0.0459096	0.375446
Srcap	2785.1	0.129284	0.0647689	1.99608	0.0459256	0.375446
Tubb3	12711	-0.0697453	0.0349534	-1.99538	0.0460013	0.375688
Pdcd6	1552.27	-0.103405	0.0518266	-1.99521	0.0460198	0.375688
Dido1	2090.37	0.122514	0.061454	1.99359	0.0461972	0.376872
Fam26e	100.276	0.349204	0.175245	1.99267	0.0462981	0.37743
Slc35f4	364.301	0.19062	0.095683	1.99221	0.0463485	0.377452
Dlc1	1778.12	-0.11797	0.0592231	-1.99195	0.0463766	0.377452
Glul	6136.96	-0.203877	0.102361	-1.99175	0.0463982	0.377452
Gm6676	2.11892	-3.75492	1.88557	-1.9914	0.0464366	NA
Nup160	489.33	0.407954	0.204907	1.99093	0.0464889	0.377666
Rpusd1	1037.94	-0.129258	0.0649237	-1.99092	0.0464895	0.377666
Gfpt1	3984.84	0.106041	0.053278	1.99033	0.0465543	0.377928
Tox4	3135.92	-0.121731	0.0611716	-1.99	0.0465912	0.377964
Sdhb	3599.51	-0.0944386	0.04747	-1.98944	0.0466529	0.378048
Rtel1	486.992	0.225091	0.11318	1.98878	0.0467255	0.378048
Traf7	1524.65	0.122751	0.0617273	1.9886	0.046745	0.378048
Fgfr1	8475.45	-0.0910294	0.0457792	-1.98844	0.0467626	0.378048
Dph6	507.245	0.228305	0.114816	1.98843	0.0467641	0.378048
Tunar	1594.1	-0.112616	0.0566485	-1.98797	0.0468147	0.378194
Galr1	8.16744	-1.27797	0.643067	-1.98731	0.0468878	NA
9330133O14Rik	194.109	0.262294	0.132002	1.98705	0.0469167	0.378754
P2rx7	53.0878	-0.58012	0.292126	-1.98586	0.0470491	NA
Ube2j1	4560.68	-0.117866	0.059374	-1.98515	0.0471283	0.380199
Iqgap3	41.127	-0.60036	0.302517	-1.98455	0.047195	NA
Hdac4	3007.13	0.147263	0.0742328	1.9838	0.0472779	0.381107
Ripk2	112.483	-0.402003	0.202669	-1.98355	0.0473065	0.381107
Gm37056	57.0391	0.464337	0.234266	1.98209	0.0474688	NA
Rabif	1232.37	-0.126539	0.0638421	-1.98207	0.0474715	0.38172
Coq6	340.813	-0.2394	0.120796	-1.98185	0.0474965	0.38172
Rela	578.568	-0.171623	0.0866199	-1.98133	0.0475539	0.38172
Arl4a	1033.92	0.121751	0.0614495	1.98132	0.047555	0.38172
Gdi2	7318.17	-0.0768587	0.0388129	-1.98024	0.0476771	0.38172
Filip1	162.11	0.371183	0.18748	1.97985	0.0477206	0.38172
Lrrc41	1854.47	-0.139367	0.0704017	-1.9796	0.0477484	0.38172
Gm4944	342.701	0.209887	0.106028	1.97954	0.0477549	0.38172
Tex2	3144.21	-0.101534	0.0512916	-1.97954	0.0477556	0.38172
Gm19426	31.7255	-0.668824	0.337885	-1.97944	0.0477661	NA
Ltv1	322.665	-0.256065	0.129381	-1.97916	0.0477985	0.38172
Slc29a3	221.912	0.33861	0.171093	1.9791	0.0478048	0.38172
Rnf41	2993.13	-0.0821376	0.0415066	-1.9789	0.047827	0.38172
Map2k3	398.492	-0.188539	0.0952858	-1.97867	0.0478537	0.38172
Ube2w	2386.86	-0.0849286	0.0429312	-1.97825	0.0479006	0.38172
Bbs9	476.898	0.203132	0.102685	1.97821	0.0479046	0.38172
Pgk1	12702.2	-0.08836	0.0446672	-1.97818	0.0479079	0.38172
Gm9044	1.86857	4.2698	2.15865	1.97799	0.0479297	NA
Wipf3	5012.24	0.100698	0.0509286	1.97724	0.0480141	0.382149
Dennd4b	1082.69	0.137887	0.0697466	1.97697	0.0480446	0.382149
Fbxo33	688.193	-0.240573	0.121696	-1.97683	0.0480603	0.382149
Krba1	727.928	0.259832	0.131488	1.97609	0.0481444	0.382509
Zfp316	1048.49	0.194509	0.0984429	1.97585	0.0481714	0.382509
Fancm	310.675	0.19795	0.100216	1.97522	0.0482429	0.382813
Gm21992	94.6943	0.759015	0.384422	1.97443	0.0483327	0.382813
Clcn2	617.931	0.26223	0.132881	1.97342	0.0484482	0.382813
Dagla	2956.96	0.0875803	0.0443806	1.97339	0.0484512	0.382813
Rab32	42.479	0.558225	0.283004	1.9725	0.0485531	NA
Ep300	1750.42	0.181176	0.091855	1.97241	0.0485628	0.382813
Armc6	1115.7	-0.186391	0.0945164	-1.97205	0.0486037	0.382813
Grpel2	1027.96	-0.123723	0.0627392	-1.97202	0.0486077	0.382813
Pitpna	13425.2	-0.0975433	0.0494683	-1.97183	0.0486287	0.382813
Pofut1	575.102	0.177091	0.0898163	1.9717	0.0486441	0.382813
Phlda3	333.384	0.309796	0.157145	1.9714	0.0486781	0.382813
Zmym3	4001.95	0.13187	0.0668957	1.97128	0.0486918	0.382813
Gps1	3563.07	-0.0995531	0.0505055	-1.97113	0.0487087	0.382813
Atxn2	3438.57	-0.227217	0.115279	-1.97101	0.0487226	0.382813
Sos2	1220.94	0.194224	0.0985427	1.97097	0.0487277	0.382813
Nars	11287.9	-0.0912236	0.0462862	-1.97086	0.0487401	0.382813
Rab3gap2	4099.04	-0.0992852	0.0503811	-1.97068	0.0487602	0.382813
Crym	4600.78	0.107273	0.0544365	1.9706	0.0487696	0.382813
Reps2	4383.17	0.104218	0.0529075	1.96981	0.0488597	0.383031
RP23-235E15.5	18.4605	0.86759	0.440492	1.96959	0.0488852	NA
Ppp1r12b	6241.64	-0.0798136	0.0405242	-1.96953	0.0488921	0.383031
Erp29	2676.05	-0.0999105	0.0507303	-1.96945	0.048902	0.383031
Gbp3	19.7209	-1.02916	0.522629	-1.9692	0.0489298	NA
Lats1	1690.99	0.149212	0.0758017	1.96845	0.0490168	0.383031
Tmem8b	5169.14	-0.0661794	0.0336207	-1.96841	0.0490207	0.383031
A930004J17Rik	32.3884	0.664708	0.337695	1.96837	0.0490258	NA
Ssr3	3963.59	0.0776363	0.0394443	1.96825	0.0490391	0.383031
Fastkd2	487.303	0.282694	0.143638	1.9681	0.0490568	0.383031
Cox5a	2692.73	-0.135197	0.0687043	-1.96781	0.0490896	0.383031
Scrn3	725.406	0.180482	0.0917189	1.96778	0.0490939	0.383031
Crisp1	80.2096	-0.468162	0.23795	-1.96749	0.0491272	NA
Dbf4	58.2566	-0.53456	0.271711	-1.96738	0.0491392	NA
Synm	873.697	0.159014	0.0808285	1.96731	0.049148	0.383196
Gm28884	2.32129	-2.65967	1.35229	-1.96679	0.0492077	NA
Sema3e	1621.85	0.127978	0.0650921	1.9661	0.0492868	0.384021
Plec	1208.73	0.27353	0.139172	1.96541	0.0493669	0.384337
Ylpm1	3338.11	0.141368	0.0719363	1.96518	0.0493935	0.384337
RP24-294K15.7	121.498	0.353582	0.179956	1.96482	0.0494349	0.384402
Mpv17	931.424	0.127768	0.0650578	1.96392	0.0495393	0.384717
Lpl	1994.64	0.166772	0.0849188	1.9639	0.0495416	0.384717
Cycs	4176.69	-0.0877477	0.0447059	-1.96278	0.0496721	0.385472
Pdzd2	3462.92	0.124462	0.0634224	1.96243	0.0497122	0.385527
Kras	3800.12	-0.137017	0.0698742	-1.96091	0.0498895	0.38654
Pptc7	1731.6	-0.119515	0.0609672	-1.96032	0.0499583	0.38654
Pla2g15	777.972	-0.134122	0.0684275	-1.96006	0.0499888	0.38654
Marcksl1	12718.8	-0.088285	0.0450518	-1.95963	0.0500387	0.38654
Bicd1	1672.8	0.149901	0.0764953	1.95961	0.0500413	0.38654
Celf2	17558.5	0.111593	0.056948	1.95955	0.0500482	0.38654
Bptf	2785.11	0.196778	0.100432	1.95932	0.0500756	0.38654
Ggnbp1	60.9416	-0.716641	0.365812	-1.95904	0.0501081	NA
Gm8177	3.66253	1.90195	0.970869	1.95902	0.050111	NA
Arhgef7	7157.78	-0.0706688	0.036077	-1.95883	0.0501327	0.386724
Tpr	4298.18	-0.901158	0.460173	-1.95831	0.0501942	0.386842
Dnmt1	1898.72	-0.131416	0.0671128	-1.95813	0.0502146	0.386842
Gpr158	3175.55	0.0792612	0.0404947	1.95732	0.0503094	0.387316
Yipf4	1252.87	0.118645	0.0606322	1.9568	0.0503713	0.387536
Gm26871	11.5839	1.06626	0.545093	1.95611	0.0504517	NA
Stac2	867.292	-0.154047	0.0787629	-1.95583	0.0504852	0.387982
Tbc1d1	974.363	-0.226329	0.115725	-1.95574	0.0504961	0.387982
Myo5b	2420.24	0.156782	0.0801882	1.95518	0.0505622	0.388234
AI854517	1379.73	-0.160748	0.0822474	-1.95444	0.0506488	0.388642
Hbs1l	2517.59	-0.0917376	0.0469464	-1.95409	0.0506902	0.388703
Tmco6	183.244	0.277643	0.14216	1.95304	0.0508147	0.389401
Zfp644	1826.16	0.209524	0.107297	1.95275	0.0508496	0.389412
Gm608	1604.42	0.144929	0.0742329	1.95235	0.0508961	0.389511
Ccdc101	205.246	-0.566836	0.290401	-1.9519	0.0509495	0.389663
Zfp397	1340.02	-0.111115	0.0569516	-1.95105	0.0510514	0.390186
Mgrn1	7039.43	-0.0622997	0.0319505	-1.94988	0.0511899	0.390988
Gm16853	6.61619	1.33205	0.68321	1.9497	0.0512118	NA
Clec1a	16.7397	0.887331	0.455229	1.9492	0.0512721	NA
Acad8	451.403	0.219532	0.112643	1.94892	0.0513054	0.391548
Bcr	2874.61	-0.0994129	0.0510149	-1.94871	0.0513306	0.391548
Gm9845	3.63246	-3.70055	1.89924	-1.94844	0.0513618	NA
Neurod6	5932.3	0.110978	0.0569641	1.94821	0.0513903	0.391608
Apex2	136.012	0.535337	0.274803	1.94808	0.0514059	0.391608
Prkar2b	2867.88	-0.0837956	0.0430538	-1.9463	0.0516186	0.392651
Ryr2	2109.4	0.23449	0.120509	1.94582	0.0516761	0.392651
Gm16998	5.41376	-1.47469	0.758135	-1.94515	0.0517571	NA
Pld1	34.219	-1.06172	0.545962	-1.94468	0.051814	NA
Fam221a	57.094	0.828423	0.42601	1.94461	0.0518219	NA
Ctbp1	5218.48	-0.107194	0.0551244	-1.94458	0.0518252	0.392651
Nefm	5391.31	-0.0877221	0.0451158	-1.94438	0.0518501	0.392651
Tmem86a	636.285	0.186286	0.0958081	1.94436	0.0518517	0.392651
Rassf1	294.175	-0.210125	0.108086	-1.94405	0.0518891	0.392651
BC028528	2.08245	-2.84559	1.46384	-1.94392	0.0519051	NA
Tacr1	133.676	0.317931	0.163565	1.94376	0.0519243	0.392651
Nme1	4625.76	-0.0928018	0.0477517	-1.94342	0.0519649	0.392651
Zcchc5	14.439	0.896799	0.46157	1.94293	0.0520245	NA
Kcnip2	2231.23	0.14771	0.0760264	1.94288	0.0520308	0.392651
Upf2	675.676	0.158374	0.0815198	1.94277	0.0520444	0.392651
Pxylp1	505.775	0.31837	0.163881	1.94269	0.0520533	0.392651
Dtna	5376.59	-0.094875	0.0488419	-1.94249	0.0520775	0.392651
Map4k3	3388.86	-0.080595	0.0414923	-1.94241	0.0520875	0.392651
Alg12	211.274	0.272901	0.14051	1.94221	0.0521112	0.392651
Gm2026	606.994	0.263116	0.135473	1.9422	0.0521133	0.392651
Kdm5a	1553.52	0.241175	0.124186	1.94205	0.0521316	0.392651
St8sia5	1054.83	-0.159266	0.0820151	-1.94191	0.0521478	0.392651
Atp6v1h	5874.6	-0.0681162	0.0350826	-1.9416	0.0521858	0.392651
Ing2	554.63	-0.206539	0.106378	-1.94157	0.0521898	0.392651
Ccz1	892.913	-0.134865	0.0694706	-1.94133	0.0522184	0.392651
Uqcrc1	5791.45	-0.0874324	0.0450863	-1.93922	0.052474	0.393528
Tmem184b	1993.56	-0.0977555	0.0504177	-1.93891	0.0525119	0.393528
Zfp446	237.521	0.240018	0.123797	1.9388	0.0525257	0.393528
Tpbg	207.507	-0.389548	0.20094	-1.93863	0.0525463	0.393528
Sox4	906.239	0.147288	0.075977	1.93858	0.0525523	0.393528
Mgat4b	2467.9	0.152258	0.0785527	1.93829	0.0525875	0.393528
Hmgcr	14910.5	-0.137641	0.0710304	-1.93778	0.0526501	0.393528
Ntng1	563.259	-0.194647	0.100454	-1.93768	0.0526626	0.393528
Phgdh	1995.17	-0.217541	0.112271	-1.93765	0.0526659	0.393528
Larp1	6138.63	-0.092481	0.0477299	-1.93759	0.0526735	0.393528
Serpine1	268.726	-0.262557	0.135555	-1.9369	0.0527577	0.393897
Sucla2	4175.25	-0.0769812	0.0397501	-1.93663	0.0527907	0.393897
Arhgef9	11151	0.122898	0.0634825	1.93594	0.0528751	0.394274
Cep126	239.71	0.23685	0.122408	1.93492	0.0530003	0.394954
Crebbp	1372.15	0.136713	0.0706698	1.93454	0.0530472	0.39505
Kcnj15	7.11971	-1.95537	1.01095	-1.93419	0.05309	NA
Tuba1b	18805.1	-0.0587928	0.0304005	-1.93394	0.0531201	0.395198
Tmem120b	380.514	-0.212434	0.109852	-1.93382	0.0531351	0.395198
Setbp1	1965.11	0.15815	0.0818042	1.93327	0.0532025	0.395272
Sec11c	1210.96	-0.122275	0.0632507	-1.93319	0.053213	0.395272
RP23-451E8.2	5.5074	-1.8089	0.935878	-1.93283	0.0532566	NA
Osgep	393.118	-0.255556	0.13223	-1.93266	0.0532777	0.3955
Zfp433	196.677	0.260158	0.134638	1.93228	0.0533252	0.3956
Vcam1	273.456	-0.307479	0.15916	-1.93189	0.0533734	0.395705
Xkr6	130.323	0.425175	0.220151	1.93128	0.053448	0.395901
Tiam2	473.335	-0.170659	0.0883842	-1.93087	0.0534989	0.395901
2410015M20Rik	862.458	-0.123302	0.0638589	-1.93085	0.053502	0.395901
Cys1	59.1441	0.513566	0.266094	1.93001	0.0536052	NA
Igbp1b	23.0072	0.759517	0.393538	1.92997	0.0536103	NA
Prr18	136.95	0.297246	0.154017	1.92996	0.0536121	0.396235
Gm12841	2.08983	2.77757	1.43937	1.92972	0.053642	NA
Zfp811	516.36	0.224688	0.116436	1.92971	0.0536425	0.396235
Chrna1	1089.44	-0.19484	0.100976	-1.92956	0.0536612	0.396235
Gm14698	272.847	0.229465	0.118932	1.92938	0.0536834	0.396235
Oip5	27.5541	0.720308	0.373384	1.92914	0.0537141	NA
Afap1	2734.24	-0.114522	0.0593719	-1.92889	0.0537451	0.396254
Nfx1	2787.72	-0.129836	0.0673221	-1.92858	0.0537836	0.396254
B4galnt1	2973.58	-0.0900328	0.0466951	-1.9281	0.0538424	0.396254
Mvd	1822.5	0.137707	0.0714259	1.92797	0.0538593	0.396254
Sh3gl1	1332.57	-0.110437	0.0572858	-1.92782	0.0538772	0.396254
Rpp14	792.105	0.256282	0.132963	1.92747	0.0539205	0.396254
Psmc3	3297.94	-0.134944	0.070018	-1.92728	0.0539453	0.396254
Tspyl4	22261.4	-0.058421	0.0303178	-1.92696	0.0539852	0.396254
Cnnm3	672.508	0.212114	0.110081	1.92689	0.0539929	0.396254
Fhl4	48.3576	0.592552	0.30758	1.9265	0.0540419	NA
Srp68	1950.02	-0.102383	0.0531476	-1.92638	0.0540567	0.396473
Hs3st5	62.8988	-0.459668	0.238716	-1.92559	0.054156	NA
Hspbp1	2263.71	-0.102279	0.0531666	-1.92374	0.0543877	0.398649
Fam161b	319.254	0.193314	0.100527	1.92301	0.0544792	0.398856
Vps54	754.645	0.136915	0.0712002	1.92296	0.0544851	0.398856
Tspan9	3436.49	-0.173707	0.0903456	-1.92269	0.0545189	0.398856
Ifi44	3.05577	-3.19272	1.66097	-1.92221	0.0545795	NA
Camta2	5435.46	0.0722078	0.0375727	1.92182	0.0546287	0.399332
[truncated: 43,755 more rows]

## Sheet: Table 5 legend
Table 5
[truncated: 1 more rows]

[truncated: 4 more sheets: Table 6 Human Patients info, Table 6 legend, Table 7 Animal information, Table 7 legend]
