# Supplementary material for: Early alterations in the MCH system link aberrant neuronal activity and sleep disturbances in a mouse model of Alzheimer’s disease
Source: Nat Neurosci. 2023 May 15;26(6):1021–31. doi: 10.1038/s41593-023-01325-4 (PMC10244178; doi:10.1038/s41593-023-01325-4)
Supplement: Source Data Fig. 3 — Unprocessed western blots. [file 41593_2023_1325_MOESM3_ESM.xlsx]

## Sheet: Unmodified_Blots_Fig3
The blots provided correspond to the samples obtained from one independent culture. Each lane is one well of a multi-well plate and the average of these samples (for control and for MCH) generate one datapoint each
30 minutes treatment of MCH
Blot 1
Antibody used: GluA1 pSer845
Treatment	ID on blot	Samples used
Control	1
MCH	2
Control	3	x
MCH	4	x
Control	5
MCH	6
Blot 2
Antibody used: GluA1
Treatment	ID on blot	Samples used
Control	1
MCH	2
Control	3	x
MCH	4	x
Control	5
MCH	6
4 hours treatment of MCH
Blot 3
Antibody used: GluA1 pSer845
Treatment	ID on blot	Samples used
Control	1	x
MCH	2	x
Control	3
MCH	4
Control	5
MCH	6
Blot 4
Antibody used: GluA1
Treatment	ID on blot	Samples used
Control	1	x
MCH	2	x
Control	3
MCH	4
Control	5
MCH	6
